# Supplementary material for: Absence of 3a0 charge density wave order in the infinite-layer nickelate NdNiO2
Source: Nat Mater. 2024 Jan 26;23(4):486–91. doi: 10.1038/s41563-024-01797-0 (PMC10990928; doi:10.1038/s41563-024-01797-0)
Supplement: Supplementary file 2 — Source data for Fig. 1. [file 41563_2024_1797_MOESM2_ESM.xlsx]

## Sheet: Figure_1a
Panel A: X-ray Diffraction
Sample A		Sample B		Sample C		Sample D		Sample E		Sample F
2theta	Intensity	2theta	Intensity	2theta	Intensity	2theta	Intensity	2theta	Intensity	2theta	Intensity
(deg)	(arb. u.)	(deg)	(arb. u.)	(deg)	(arb. u.)	(deg)	(arb. u.)	(deg)	(arb. u.)	(deg)	(arb. u.)
10.035	72	10.03	70.8333	10.03	87	21.025	11.9	21.025	11.2	10.02	63.75
10.105	79.5714	10.09	77.6667	10.09	88.1667	21.075	8.3	21.075	9.4	10.06	50.5
10.175	78.5714	10.15	74.1667	10.15	89.8333	21.125	10.3	21.125	8	10.1	55
10.245	74.5714	10.21	71.3333	10.21	90.5	21.175	9.9	21.175	8.6	10.14	65
10.315	75.5714	10.27	72.5	10.27	86.5	21.225	8.7	21.225	8.4	10.18	57
10.385	72.7143	10.33	70.3333	10.33	88.8333	21.275	9.3	21.275	8.6	10.22	56.75
10.455	70	10.39	69.6667	10.39	85.3333	21.325	8.1	21.325	7.6	10.26	53.25
10.525	73.5714	10.45	74.8333	10.45	82.1667	21.375	6.7	21.375	8.2	10.3	60.75
10.595	79.1429	10.51	74.1667	10.51	80.5	21.425	6.3	21.425	11	10.34	68
10.665	71.4286	10.57	85	10.57	82.3333	21.475	12.9	21.475	7.4	10.38	65.75
10.735	73	10.63	76.1667	10.63	85.8333	21.525	9.9	21.525	9.6	10.42	60
10.805	76.5714	10.69	72.8333	10.69	91.3333	21.575	12.1	21.575	6.8	10.46	61
10.875	74.1429	10.75	75.8333	10.75	79.5	21.625	11.3	21.625	8.8	10.5	65.5
10.945	80.1429	10.81	73.5	10.81	82.5	21.675	13.9	21.675	10.2	10.54	59
11.015	73.5714	10.87	65.3333	10.87	79.5	21.725	12.5	21.725	10.6	10.58	61.5
11.085	73.8571	10.93	68.6667	10.93	81.5	21.775	15.9	21.775	11.6	10.62	62
11.155	67.8571	10.99	70.3333	10.99	78.6667	21.825	13.9	21.825	11	10.66	59
11.225	75	11.05	66.8333	11.05	81.6667	21.875	19.5	21.875	10.6	10.7	60.75
11.295	77.2857	11.11	78	11.11	87.6667	21.925	14.7	21.925	13.2	10.74	70.5
11.365	72.2857	11.17	70.5	11.17	80.5	21.975	20.9	21.975	12.8	10.78	57.5
11.435	72.2857	11.23	68	11.23	76.6667	22.025	17.5	22.025	14.6	10.82	54.25
11.505	85.1429	11.29	71.3333	11.29	78	22.075	21.1	22.075	14.4	10.86	58.75
11.575	72	11.35	71.1667	11.35	82	22.125	21.1	22.125	14.2	10.9	62.25
11.645	73.5714	11.41	79.6667	11.41	77.3333	22.175	22.7	22.175	18.8	10.94	58
11.715	77.4286	11.47	76.5	11.47	85.3333	22.225	20.3	22.225	17	10.98	63.5
11.785	75.4286	11.53	67	11.53	79	22.275	23.5	22.275	17.6	11.02	57
11.855	75.4286	11.59	70.6667	11.59	76.8333	22.325	25.7	22.325	17.6	11.06	58.25
11.925	74.1429	11.65	72.8333	11.65	86.5	22.375	26.9	22.375	20.8	11.1	60
11.995	70.4286	11.71	68.1667	11.71	77.3333	22.425	28.1	22.425	23.2	11.14	51
12.065	75.5714	11.77	70.3333	11.77	77.5	22.475	36.9	22.475	29.2	11.18	59.5
12.135	77.5714	11.83	74.3333	11.83	86.3333	22.525	49.1	22.525	33.6	11.22	60.25
12.205	71.5714	11.89	74.8333	11.89	77.1667	22.575	163.1	22.575	69	11.26	60.5
12.275	66.7143	11.95	72.8333	11.95	82.1667	22.625	602.1	22.625	110.6	11.3	60
12.345	70.4286	12.01	72.1667	12.01	83.5	22.675	2515.3	22.675	282.6	11.34	61.5
12.415	75.2857	12.07	68.8333	12.07	77.8333	22.725	49949.1	22.725	34283.2	11.38	65.5
12.485	78.4286	12.13	67.6667	12.13	78.6667	22.775	208772	22.775	130498	11.42	54.5
12.555	71.7143	12.19	68.1667	12.19	78.8333	22.825	25546.9	22.825	541.4	11.46	63.75
12.625	71.8571	12.25	73	12.25	69.8333	22.875	1640.3	22.875	164.6	11.5	57.75
12.695	69.4286	12.31	74.3333	12.31	75.5	22.925	226.1	22.925	78.2	11.54	59.25
12.765	76.7143	12.37	72.6667	12.37	70.3333	22.975	88.9	22.975	49.6	11.58	58.75
12.835	68.7143	12.43	69	12.43	73.1667	23.025	66.1	23.025	40	11.62	61
12.905	74	12.49	67.3333	12.49	78.5	23.075	53.7	23.075	31.2	11.66	63.25
12.975	75.2857	12.55	67.8333	12.55	66.1667	23.125	39.3	23.125	24.6	11.7	54.75
13.045	68.8571	12.61	67.5	12.61	75.8333	23.175	35.9	23.175	20.4	11.74	52.5
13.115	69.2857	12.67	72.8333	12.67	71.3333	23.225	30.1	23.225	22	11.78	57
13.185	77.8571	12.73	70.3333	12.73	73	23.275	30.9	23.275	18.6	11.82	59.75
13.255	72.5714	12.79	71.8333	12.79	79	23.325	24.3	23.325	15	11.86	56.75
13.325	71.4286	12.85	72.6667	12.85	82	23.375	20.3	23.375	16.6	11.9	63
13.395	63.2857	12.91	74	12.91	72.3333	23.425	15.7	23.425	14.8	11.94	58.25
13.465	65.2857	12.97	70.1667	12.97	74.3333	23.475	18.5	23.475	12.8	11.98	61.75
13.535	74	13.03	62.8333	13.03	76	23.525	14.7	23.525	14.2	12.02	58.75
13.605	70.2857	13.09	73.8333	13.09	75.1667	23.575	11.9	23.575	9.4	12.06	60.25
13.675	66	13.15	68.8333	13.15	72.3333	23.625	12.5	23.625	12.4	12.1	52
13.745	71.2857	13.21	69.1667	13.21	68.8333	23.675	9.5	23.675	9	12.14	64.75
13.815	65.2857	13.27	61.1667	13.27	68.5	23.725	11.5	23.725	8.8	12.18	60
13.885	74.2857	13.33	71.8333	13.33	76.1667	23.775	8.7	23.775	9.8	12.22	63.25
13.955	68.8571	13.39	75.8333	13.39	74.3333	23.825	8.7	23.825	9.6	12.26	52
14.025	74.2857	13.45	95	13.45	78.5	23.875	6.1	23.875	7.6	12.3	58.5
14.095	73.1429	13.51	129.833	13.51	78.1667	23.925	8.5	23.925	8.4	12.34	51.75
14.165	71.4286	13.57	139.167	13.57	75.1667	23.975	10.5	23.975	9.4	12.38	51
14.235	68.8571	13.63	151.5	13.63	71	24.025	12.5	24.025	8.8	12.42	56.25
14.305	69	13.69	90.6667	13.69	77.3333	24.075	12.3	24.075	9.4	12.46	57
14.375	64.1429	13.75	69.8333	13.75	66.8333	24.125	15.7	24.125	9.2	12.5	56.5
14.445	76	13.81	62.3333	13.81	69.3333	24.175	15.1	24.175	8.6	12.54	59.75
14.515	67.1429	13.87	73	13.87	76	24.225	25.3	24.225	13.6	12.58	60.5
14.585	71.2857	13.93	67.5	13.93	67.5	24.275	22.7	24.275	12.2	12.62	64.25
14.655	68.5714	13.99	64.6667	13.99	73.1667	24.325	20.9	24.325	15	12.66	60.5
14.725	77	14.05	67.1667	14.05	75	24.375	21.7	24.375	18.4	12.7	62
14.795	70.1429	14.11	63	14.11	69.6667	24.425	24.1	24.425	18.6	12.74	56.5
14.865	67.1429	14.17	67.5	14.17	73.1667	24.475	25.9	24.475	13.6	12.78	61.25
14.935	66.5714	14.23	64.6667	14.23	67.6667	24.525	28.9	24.525	20.4	12.82	55.75
15.005	73.8571	14.29	70	14.29	74.1667	24.575	25.7	24.575	20	12.86	64.75
15.075	69.5714	14.35	64.3333	14.35	77.8333	24.625	23.9	24.625	18.2	12.9	58
15.145	67.4286	14.41	60.6667	14.41	73.5	24.675	25.7	24.675	23.6	12.94	58.5
15.215	63.5714	14.47	71.8333	14.47	69.6667	24.725	28.7	24.725	19.6	12.98	61.25
15.285	66.8571	14.53	64.8333	14.53	69.8333	24.775	25.1	24.775	21.6	13.02	60.25
15.355	71.7143	14.59	65.5	14.59	71.1667	24.825	24.3	24.825	20	13.06	52.5
15.425	70.5714	14.65	66.3333	14.65	70.6667	24.875	21.3	24.875	20.4	13.1	63.5
15.495	74.7143	14.71	63	14.71	74	24.925	18.9	24.925	18.2	13.14	62.75
15.565	74.2857	14.77	69.6667	14.77	71.1667	24.975	20.7	24.975	18	13.18	59
15.635	64.5714	14.83	69.1667	14.83	74	25.025	14.9	25.025	16.2	13.22	60
15.705	70.7143	14.89	72.6667	14.89	69.6667	25.075	14.7	25.075	14.6	13.26	62.75
15.775	70.5714	14.95	68.3333	14.95	78.3333	25.125	15.1	25.125	12.2	13.3	61
15.845	72.1429	15.01	62.8333	15.01	77.5	25.175	7.3	25.175	11.2	13.34	52.25
15.915	73.7143	15.07	65	15.07	72	25.225	8.5	25.225	9.6	13.38	58.5
15.985	64.1429	15.13	68.5	15.13	70.5	25.275	10.1	25.275	10.2	13.42	56.25
16.055	63	15.19	66.5	15.19	74.3333	25.325	12.1	25.325	9.2	13.46	61.25
16.125	66.8571	15.25	64.5	15.25	78.8333	25.375	11.9	25.375	11.2	13.5	55.25
16.195	68.5714	15.31	67	15.31	66.6667	25.425	16.1	25.425	9.8	13.54	55
16.265	67	15.37	70.3333	15.37	65.1667	25.475	15.7	25.475	11	13.58	55
16.335	68.1429	15.43	66	15.43	68.6667	25.525	19.7	25.525	10.6	13.62	55
16.405	63.8571	15.49	67.6667	15.49	66	25.575	27.9	25.575	12.2	13.66	58.5
16.475	66.1429	15.55	66.6667	15.55	73.3333	25.625	31.7	25.625	13.4	13.7	55.75
16.545	61.4286	15.61	68.5	15.61	70.1667	25.675	36.1	25.675	18.8	13.74	56.75
16.615	66	15.67	70.1667	15.67	74.5	25.725	45.3	25.725	22.2	13.78	53.5
16.685	66.7143	15.73	68.5	15.73	76.5	25.775	49.7	25.775	23	13.82	62.5
16.755	61.7143	15.79	63.6667	15.79	70.3333	25.825	58.1	25.825	30.4	13.86	55.5
16.825	69.4286	15.85	56.8333	15.85	68.5	25.875	66.7	25.875	35.2	13.9	60
16.895	71.5714	15.91	61.6667	15.91	69.5	25.925	77.9	25.925	43.4	13.94	58
16.965	64.1429	15.97	69.6667	15.97	71	25.975	86.1	25.975	49.2	13.98	55.5
17.035	69.2857	16.03	70.6667	16.03	63.5	26.025	103.7	26.025	56.8	14.02	57.5
17.105	65.2857	16.09	66.3333	16.09	75.5	26.075	102.1	26.075	57.2	14.06	58.75
17.175	65	16.15	56.8333	16.15	73.8333	26.125	119.7	26.125	73	14.1	63
17.245	66.2857	16.21	71.5	16.21	68.6667	26.175	118.7	26.175	74.6	14.14	54.25
17.315	62.2857	16.27	67.3333	16.27	74.5	26.225	136.3	26.225	71.6	14.18	59.75
17.385	65.5714	16.33	65.6667	16.33	76.5	26.275	136.7	26.275	76.8	14.22	58.5
17.455	69	16.39	61.8333	16.39	76.5	26.325	141.3	26.325	87.6	14.26	57.75
17.525	62.5714	16.45	58	16.45	74.8333	26.375	141.3	26.375	83.4	14.3	56
17.595	60.8571	16.51	63.8333	16.51	67.1667	26.425	150.3	26.425	88.8	14.34	60.25
17.665	55.8571	16.57	63.1667	16.57	69.6667	26.475	158.7	26.475	98.2	14.38	61.5
17.735	62.4286	16.63	62.5	16.63	74.5	26.525	151.1	26.525	100.2	14.42	60
17.805	59.2857	16.69	64.6667	16.69	70.8333	26.575	151.7	26.575	104.8	14.46	59.25
17.875	60.1429	16.75	61.5	16.75	70.5	26.625	147.5	26.625	106.4	14.5	54.5
17.945	57.4286	16.81	62.5	16.81	66	26.675	144.7	26.675	109.8	14.54	60
18.015	60.5714	16.87	63.1667	16.87	63.1667	26.725	146.5	26.725	107	14.58	54
18.085	62.1429	16.93	61.5	16.93	67	26.775	136.5	26.775	103	14.62	56.5
18.155	66	16.99	59.5	16.99	67.1667	26.825	132.5	26.825	113.4	14.66	58.25
18.225	61.8571	17.05	64.5	17.05	68.6667	26.875	122.3	26.875	94	14.7	58.25
18.295	66.4286	17.11	64	17.11	66	26.925	115.7	26.925	104.6	14.74	54.75
18.365	69	17.17	57.8333	17.17	69.8333	26.975	110.1	26.975	97	14.78	51
18.435	70.4286	17.23	62.3333	17.23	66.1667	27.025	109.9	27.025	89.8	14.82	58
18.505	67.8571	17.29	58.3333	17.29	73.8333	27.075	95.9	27.075	88.4	14.86	52.25
18.575	62.2857	17.35	61.6667	17.35	67.6667	27.125	88.1	27.125	85.2	14.9	59.75
18.645	59.1429	17.41	55	17.41	68.3333	27.175	88.3	27.175	75.4	14.94	52.75
18.715	63	17.47	61.5	17.47	64.5	27.225	76.7	27.225	74.2	14.98	62.25
18.785	53.8571	17.53	56.8333	17.53	66.8333	27.275	70.1	27.275	71.8	15.02	50.5
18.855	56	17.59	62	17.59	65	27.325	62.1	27.325	60.6	15.06	57.5
18.925	49.7143	17.65	59.8333	17.65	65.8333	27.375	58.1	27.375	60.6	15.1	55.5
18.995	58	17.71	58	17.71	66.5	27.425	50.9	27.425	46.6	15.14	57.75
19.065	54.7143	17.77	62	17.77	69.5	27.475	45.9	27.475	43.6	15.18	61.25
19.135	55.1429	17.83	60	17.83	57.8333	27.525	34.5	27.525	40.8	15.22	51.5
19.205	56.5714	17.89	58.6667	17.89	69.6667	27.575	30.1	27.575	34.8	15.26	56.25
19.275	64.1429	17.95	55.5	17.95	70	27.625	34.9	27.625	30.8	15.3	49.5
19.345	59.2857	18.01	62.6667	18.01	59.6667	27.675	21.7	27.675	25.2	15.34	50.5
19.415	55.7143	18.07	59.5	18.07	64.3333	27.725	20.9	27.725	27.4	15.38	58
19.485	62.8571	18.13	63	18.13	65.1667	27.775	17.7	27.775	23	15.42	55.5
19.555	69.7143	18.19	50.5	18.19	57.6667	27.825	14.1	27.825	18.6	15.46	57.75
19.625	63.8571	18.25	58.5	18.25	66.5	27.875	12.1	27.875	13.4	15.5	49.5
19.695	65.2857	18.31	59	18.31	63.6667	27.925	13.3	27.925	10.4	15.54	49.5
19.765	61.5714	18.37	58.5	18.37	62.1667	27.975	6.7	27.975	11	15.58	60.25
19.835	58.7143	18.43	58.3333	18.43	65	28.025	7.7	28.025	8.8	15.62	56.25
19.905	58.5714	18.49	55.3333	18.49	60.3333	28.075	6.7	28.075	9.4	15.66	65.75
19.975	56.4286	18.55	57.1667	18.55	61.1667	28.125	7.7	28.125	8	15.7	57.25
20.045	54.4286	18.61	55	18.61	64.6667	28.175	5.3	28.175	7	15.74	58.5
20.115	49.2857	18.67	54.5	18.67	68.5	28.225	5.1	28.225	4.8	15.78	57.75
20.185	44.2857	18.73	52.1667	18.73	62.5	28.275	6.3	28.275	8.6	15.82	58.5
20.255	49.8571	18.79	60.3333	18.79	56.3333	28.325	4.7	28.325	3.4	15.86	50.25
20.325	54	18.85	56	18.85	59.1667	28.375	4.3	28.375	3.4	15.9	60
20.395	54.1429	18.91	59.5	18.91	60.5	28.425	5.5	28.425	4.6	15.94	55
20.465	52.4286	18.97	54.5	18.97	62.6667	28.475	3.3	28.475	4.8	15.98	53.75
20.535	56.2857	19.03	54.8333	19.03	59.3333	28.525	5.5	28.525	4.6	16.02	49.75
20.605	66.5714	19.09	56.8333	19.09	55.5	28.575	5.9	28.575	2.6	16.06	59.25
20.675	63.8571	19.15	51	19.15	62.1667	28.625	2.9	28.625	5.8	16.1	55.25
20.745	60.5714	19.21	58.8333	19.21	54.1667	28.675	2.1	28.675	4.6	16.14	53.5
20.815	70.1429	19.27	54.1667	19.27	59.1667	28.725	3.3	28.725	4.8	16.18	56
20.885	70.5714	19.33	54.6667	19.33	55.5	28.775	3.5	28.775	2.2	16.22	56.75
20.955	58	19.39	50.3333	19.39	53.1667	28.825	5.5	28.825	3.8	16.26	54.75
21.025	60.1429	19.45	54.1667	19.45	54.8333	28.875	3.3	28.875	5.2	16.3	59.5
21.095	55.5714	19.51	52.1667	19.51	51.6667	28.925	4.1	28.925	5.2	16.34	58.5
21.165	51.5714	19.57	54.1667	19.57	56.5	28.975	3.1	28.975	4.4	16.38	59
21.235	52.4286	19.63	56	19.63	54.6667	29.025	5.3	29.025	3.2	16.42	52.75
21.305	45.2857	19.69	57.3333	19.69	56.5	29.075	4.5	29.075	4	16.46	53.25
21.375	42.1429	19.75	58.8333	19.75	57.8333	29.125	5.3	29.125	3.4	16.5	50.5
21.445	39.5714	19.81	53	19.81	58.5	29.175	3.5	29.175	3.4	16.54	51.25
21.515	49.7143	19.87	60.3333	19.87	60.1667	29.225	4.3	29.225	4.2	16.58	56.75
21.585	52.8571	19.93	55.6667	19.93	54.8333	29.275	6.1	29.275	3.6	16.62	57.5
21.655	54	19.99	49.8333	19.99	57.5	29.325	6.1	29.325	3.6	16.66	63
21.725	59.8571	20.05	47	20.05	60.5	29.375	5.1	29.375	2.6	16.7	56.5
21.795	68.4286	20.11	51	20.11	60.6667	29.425	5.1	29.425	5.8	16.74	61.5
21.865	78.8571	20.17	46.3333	20.17	51.1667	29.475	3.9	29.475	3.8	16.78	52
21.935	85	20.23	50.5	20.23	54.5	29.525	7.1	29.525	4	16.82	59
22.005	90	20.29	44.1667	20.29	60	29.575	4.3	29.575	4	16.86	59.25
22.075	94.8571	20.35	53.8333	20.35	58.3333	29.625	2.5	29.625	5	16.9	56
22.145	99	20.41	49.3333	20.41	57.1667	29.675	4.9	29.675	4.2	16.94	56
22.215	96.4286	20.47	50	20.47	56.5	29.725	3.3	29.725	4.6	16.98	56
22.285	97	20.53	50.3333	20.53	54.6667	29.775	5.1	29.775	4.4	17.02	53
22.355	101.286	20.59	47.8333	20.59	56.1667	29.825	5.3	29.825	3.8	17.06	60.5
22.425	108.143	20.65	51.1667	20.65	52.8333	29.875	4.1	29.875	4	17.1	52.25
22.495	123.429	20.71	50	20.71	51.3333	29.925	5.3	29.925	4.8	17.14	44.25
22.565	229	20.77	59.8333	20.77	56.1667	29.975	4.3	29.975	4.4	17.18	54
22.635	1002.43	20.83	55.1667	20.83	48.1667	30.025	4.3	30.025	5	17.22	57.25
22.705	254870	20.89	52.5	20.89	51.6667	30.075	4.1	30.075	4	17.26	52.25
22.775	282455	20.95	56.5	20.95	46.6667	30.125	4.7	30.125	3.2	17.3	56
22.845	5376.43	21.01	60	21.01	48.5	30.175	4.1	30.175	4.6	17.34	54.5
22.915	883.429	21.07	50.6667	21.07	52	30.225	3.5	30.225	3.2	17.38	54.25
22.985	745.571	21.13	58.3333	21.13	54.1667	30.275	4.9	30.275	6.2	17.42	49
23.055	753.714	21.19	51.8333	21.19	59.1667	30.325	3.3	30.325	6.4	17.46	49
23.125	798.571	21.25	50	21.25	57.3333	30.375	2.5	30.375	3.2	17.5	54.25
23.195	852.429	21.31	48.6667	21.31	57.1667	30.425	4.9	30.425	2.8	17.54	48.25
23.265	890.286	21.37	46.8333	21.37	58.5	30.475	5.1	30.475	4	17.58	49.5
23.335	962.714	21.43	49.5	21.43	61.5	30.525	3.9	30.525	3	17.62	47.75
23.405	1025.14	21.49	40.3333	21.49	68.3333	30.575	3.1	30.575	4.2	17.66	52
23.475	1067.71	21.55	46.1667	21.55	60.5	30.625	3.5	30.625	3.2	17.7	55
23.545	1074.86	21.61	47.6667	21.61	63.3333	30.675	3.7	30.675	3.8	17.74	52.25
23.615	1110.86	21.67	44.6667	21.67	60.8333	30.725	3.5	30.725	3.6	17.78	56.25
23.685	1117	21.73	47.1667	21.73	72.5	30.775	3.5	30.775	4.8	17.82	55.25
23.755	1084.71	21.79	52.6667	21.79	65.1667	30.825	3.1	30.825	3	17.86	58.25
23.825	1055	21.85	68.3333	21.85	56.3333	30.875	3.5	30.875	3	17.9	57.5
23.895	975.571	21.91	63.8333	21.91	62.5	30.925	2.5	30.925	3	17.94	55.25
23.965	906.429	21.97	76.1667	21.97	66.5	30.975	5.5	30.975	2.8	17.98	49
24.035	807.143	22.03	73.6667	22.03	60.1667	31.025	4.3	31.025	4.2	18.02	52
24.105	732.286	22.09	76	22.09	56.1667	31.075	3.9	31.075	2.8	18.06	54.25
24.175	638.571	22.15	77.8333	22.15	56.5	31.125	4.5	31.125	2.6	18.1	51.25
24.245	537.429	22.21	83.8333	22.21	55.5	31.175	2.5	31.175	3.6	18.14	51.25
24.315	432.857	22.27	88.8333	22.27	59.8333	31.225	3.5	31.225	4.8	18.18	50.75
24.385	356.143	22.33	85.6667	22.33	60.5	31.275	4.9	31.275	2.6	18.22	48
24.455	284.143	22.39	86.3333	22.39	78.5	31.325	3.7	31.325	3.2	18.26	50
24.525	205.286	22.45	90.3333	22.45	114.833	31.375	3.9	31.375	3.6	18.3	51.75
24.595	136.714	22.51	91.8333	22.51	234	31.425	2.7	31.425	2	18.34	51.25
24.665	100.429	22.57	123	22.57	677	31.475	4.3	31.475	5	18.38	51.5
24.735	76.4286	22.63	216.5	22.63	3608.5	31.525	4.1	31.525	3.2	18.42	48.5
24.805	58	22.69	9529.83	22.69	139888	31.575	3.9	31.575	4.2	18.46	54
24.875	42.1429	22.75	354612	22.75	593867	31.625	3.1	31.625	3.8	18.5	55
24.945	39.5714	22.81	186172	22.81	11858.5	31.675	2.7	31.675	4	18.54	53.75
25.015	38.2857	22.87	3044	22.87	584.833	31.725	1.7	31.725	2.4	18.58	46.5
25.085	48.2857	22.93	684	22.93	261.5	31.775	3.7	31.775	3.2	18.62	56.25
25.155	55.8571	22.99	531.667	22.99	161.667	31.825	3.7	31.825	2.4	18.66	48.25
25.225	61	23.05	502.833	23.05	114.5	31.875	4.7	31.875	1.6	18.7	44.75
25.295	68.7143	23.11	543	23.11	107.667	31.925	3.5	31.925	4.4	18.74	46.5
25.365	65.1429	23.17	552.167	23.17	116.167	31.975	1.7	31.975	2.6	18.78	43.25
25.435	69.4286	23.23	588	23.23	136.667	32.025	2.9	32.025	2.6	18.82	49
25.505	72.5714	23.29	640.167	23.29	167.667	32.075	2.7	32.075	3.6	18.86	51.25
25.575	68.4286	23.35	692.5	23.35	206.5	32.125	3.3	32.125	3.8	18.9	48.75
25.645	62.7143	23.41	721.667	23.41	263.333	32.175	3.1	32.175	2.8	18.94	45.5
25.715	57.4286	23.47	739.5	23.47	313	32.225	4.1	32.225	2.4	18.98	46.75
25.785	51.1429	23.53	737.5	23.53	390.333	32.275	4.7	32.275	3.6	19.02	44.5
25.855	45.8571	23.59	734.833	23.59	473	32.325	3.7	32.325	3.4	19.06	48.25
25.925	39.7143	23.65	743.5	23.65	558.667	32.375	2.3	32.375	5.2	19.1	54.5
25.995	32.4286	23.71	684.167	23.71	639.333	32.425	4.9	32.425	4.2	19.14	48.75
26.065	31.2857	23.77	668.333	23.77	718.167	32.475	2.1	32.475	2	19.18	52.5
26.135	32	23.83	647.667	23.83	834	32.525	2.1	32.525	3.2	19.22	55
26.205	27.8571	23.89	601.333	23.89	921	32.575	4.9	32.575	3.8	19.26	52.25
26.275	33.2857	23.95	569.167	23.95	957.167	32.625	4.5	32.625	3.6	19.3	49.5
26.345	29.1429	24.01	498.667	24.01	1039.33	32.675	3.1	32.675	2.2	19.34	40.5
26.415	35.8571	24.07	456.167	24.07	1094.67	32.725	2.5	32.725	3.4	19.38	45.25
26.485	37.2857	24.13	389.667	24.13	1118.33	32.775	2.9	32.775	3.2	19.42	47.75
26.555	38.5714	24.19	341.5	24.19	1152.5	32.825	1.9	32.825	4.4	19.46	50.5
26.625	38.1429	24.25	279.833	24.25	1151.83	32.875	4.1	32.875	4.2	19.5	54.5
26.695	41.7143	24.31	224.667	24.31	1167.5	32.925	4.3	32.925	2.8	19.54	46.5
26.765	41	24.37	187.667	24.37	1144.17	32.975	2.7	32.975	1.6	19.58	47.5
26.835	38.7143	24.43	148.833	24.43	1112.17	33.025	3.1	33.025	2.4	19.62	54
26.905	32.8571	24.49	120.667	24.49	1060.17	33.075	2.9	33.075	2.6	19.66	44.25
26.975	31.8571	24.55	98.5	24.55	987	33.125	3.1	33.125	2.6	19.7	53.5
27.045	31.4286	24.61	72	24.61	926	33.175	2.5	33.175	2.2	19.74	49.75
27.115	30.7143	24.67	55	24.67	844.167	33.225	2.3	33.225	4.2	19.78	48
27.185	29.4286	24.73	47.8333	24.73	747.5	33.275	2.5	33.275	3.2	19.82	47.5
27.255	28.8571	24.79	42.1667	24.79	682.833	33.325	2.9	33.325	3.6	19.86	41.5
27.325	26.5714	24.85	38.8333	24.85	601.333	33.375	2.5	33.375	3	19.9	49.75
27.395	27.5714	24.91	38.5	24.91	533.333	33.425	3.5	33.425	3.2	19.94	42.25
27.465	24.5714	24.97	47	24.97	449	33.475	2.5	33.475	4.4	19.98	43.5
27.535	29	25.03	49	25.03	350.833	33.525	3.5	33.525	2.4	20.02	46.75
27.605	30.7143	25.09	50.1667	25.09	298.667	33.575	3.9	33.575	2.4	20.06	40.75
27.675	26	25.15	51.1667	25.15	232.667	33.625	3.3	33.625	2.2	20.1	42.25
27.745	29.8571	25.21	55.8333	25.21	196	33.675	2.7	33.675	3.8	20.14	47
27.815	29.2857	25.27	61.5	25.27	147.5	33.725	4.1	33.725	3	20.18	44
27.885	30	25.33	60.8333	25.33	118.667	33.775	2.5	33.775	4.4	20.22	41.75
27.955	30.1429	25.39	57.6667	25.39	83.3333	33.825	3.3	33.825	3.4	20.26	45.75
28.025	27.7143	25.45	53.5	25.45	74.1667	33.875	2.1	33.875	1.8	20.3	45
28.095	31.7143	25.51	55.6667	25.51	54.6667	33.925	3.1	33.925	3.2	20.34	49
28.165	30.7143	25.57	50.1667	25.57	42	33.975	2.7	33.975	2.8	20.38	44.75
28.235	29.1429	25.63	47	25.63	46.8333	34.025	2.7	34.025	3.2	20.42	46.75
28.305	26.1429	25.69	54	25.69	39.5	34.075	1.9	34.075	2.4	20.46	46.25
28.375	25.2857	25.75	39.5	25.75	47.6667	34.125	3.7	34.125	2.2	20.5	50
28.445	23.5714	25.81	37.6667	25.81	48.6667	34.175	3.7	34.175	2.6	20.54	39
28.515	28.7143	25.87	33.6667	25.87	54.3333	34.225	2.3	34.225	2.2	20.58	49
28.585	24	25.93	34.1667	25.93	56.5	34.275	2.1	34.275	2.4	20.62	44.25
28.655	30	25.99	33.1667	25.99	59.6667	34.325	4.1	34.325	2.4	20.66	48.25
28.725	25.8571	26.05	26.6667	26.05	65.6667	34.375	3.1	34.375	2.2	20.7	50
28.795	25.7143	26.11	34.5	26.11	61.5	34.425	2.1	34.425	2.8	20.74	50
28.865	22.7143	26.17	32.8333	26.17	61.5	34.475	3.5	34.475	3.4	20.78	49.25
28.935	25.2857	26.23	32.5	26.23	61	34.525	2.1	34.525	2.6	20.82	51
29.005	25.4286	26.29	34.3333	26.29	56.3333	34.575	3.5	34.575	2.8	20.86	46.75
29.075	25	26.35	34	26.35	54	34.625	3.5	34.625	2.4	20.9	44.75
29.145	28.7143	26.41	31.1667	26.41	61	34.675	2.9	34.675	3	20.94	52.75
29.215	30.4286	26.47	36.8333	26.47	48.1667	34.725	1.7	34.725	2.8	20.98	50.5
29.285	23.8571	26.53	32.6667	26.53	46.1667	34.775	3.1	34.775	3.8	21.02	49
29.355	26.5714	26.59	31.5	26.59	43	34.825	2.5	34.825	2.4	21.06	53
29.425	22.1429	26.65	32.8333	26.65	42.5	34.875	1.3	34.875	2.2	21.1	49.25
29.495	25.5714	26.71	33.6667	26.71	34.8333	34.925	1.7	34.925	2	21.14	48.25
29.565	23	26.77	35	26.77	35	34.975	1.3	34.975	4.4	21.18	47
29.635	20.2857	26.83	29.8333	26.83	33.1667	35.025	3.1	35.025	2.6	21.22	51.25
29.705	23.5714	26.89	31.3333	26.89	31.1667	35.075	2.9	35.075	2.2	21.26	45.5
29.775	24.8571	26.95	32.1667	26.95	28.3333	35.125	2.5	35.125	2	21.3	53
29.845	26.2857	27.01	31.1667	27.01	30.8333	35.175	2.9	35.175	0.6	21.34	50.75
29.915	23.2857	27.07	29.3333	27.07	34.8333	35.225	3.9	35.225	2.8	21.38	56.5
29.985	21.7143	27.13	28.3333	27.13	33.3333	35.275	2.3	35.275	2.4	21.42	48.25
30.055	22.2857	27.19	27.5	27.19	34.6667	35.325	2.1	35.325	3.4	21.46	55.75
30.125	26	27.25	29	27.25	36.1667	35.375	2.5	35.375	3.2	21.5	47
30.195	22.8571	27.31	31.5	27.31	34.1667	35.425	3.1	35.425	3.4	21.54	48.75
30.265	22.7143	27.37	27.5	27.37	31.6667	35.475	2.1	35.475	2	21.58	52
30.335	24	27.43	28.3333	27.43	37.5	35.525	2.9	35.525	2.6	21.62	48.5
30.405	20.5714	27.49	25.1667	27.49	32.1667	35.575	1.9	35.575	2.2	21.66	41.5
30.475	23.7143	27.55	23	27.55	36	35.625	3.5	35.625	2.6	21.7	44.75
30.545	21.5714	27.61	31.3333	27.61	31	35.675	2.5	35.675	3.6	21.74	45.75
30.615	23.7143	27.67	26.3333	27.67	30.6667	35.725	2.3	35.725	3.2	21.78	51.5
30.685	20.2857	27.73	27.3333	27.73	30	35.775	3.3	35.775	2.4	21.82	45.75
30.755	19.5714	27.79	28.8333	27.79	33.3333	35.825	2.7	35.825	3.2	21.86	50.5
30.825	25	27.85	32.1667	27.85	25	35.875	3.3	35.875	2	21.9	45.5
30.895	21.2857	27.91	29.8333	27.91	28.8333	35.925	2.5	35.925	1	21.94	52.5
30.965	22.1429	27.97	29.5	27.97	26.6667	35.975	3.3	35.975	1.6	21.98	43.75
31.035	23	28.03	28.8333	28.03	26.1667	36.025	2.5	36.025	4	22.02	50.25
31.105	21	28.09	24.1667	28.09	27.8333	36.075	3.3	36.075	3	22.06	53
31.175	21.2857	28.15	29	28.15	27.3333	36.125	2.9	36.125	3.2	22.1	59.25
31.245	25.4286	28.21	22.6667	28.21	27.8333	36.175	4.1	36.175	1.6	22.14	61.25
31.315	20.5714	28.27	26.3333	28.27	29.3333	36.225	1.9	36.225	1.8	22.18	65
31.385	23.5714	28.33	25.3333	28.33	27.3333	36.275	2.1	36.275	2	22.22	66.25
31.455	24.2857	28.39	21.8333	28.39	29.5	36.325	2.7	36.325	2.4	22.26	84.75
31.525	20.5714	28.45	27.6667	28.45	28	36.375	1.9	36.375	2.2	22.3	87.75
31.595	19.5714	28.51	22.5	28.51	31.6667	36.425	1.9	36.425	2	22.34	94.25
31.665	21.4286	28.57	23.6667	28.57	28.3333	36.475	3.1	36.475	2.4	22.38	109.25
31.735	20.2857	28.63	27.5	28.63	29	36.525	3.1	36.525	2.2	22.42	123.75
31.805	19.8571	28.69	21.1667	28.69	28.3333	36.575	3.1	36.575	2.4	22.46	138.75
31.875	22.7143	28.75	27	28.75	28.5	36.625	1.9	36.625	3.2	22.5	167
31.945	22	28.81	25.6667	28.81	28.1667	36.675	2.7	36.675	2.8	22.54	234.5
32.015	18	28.87	32.5	28.87	30	36.725	1.5	36.725	1.4	22.58	340
32.085	21.1429	28.93	24.6667	28.93	23.8333	36.775	1.7	36.775	1.8	22.62	601.5
32.155	20.2857	28.99	27.3333	28.99	29.6667	36.825	2.5	36.825	3	22.66	1974.75
32.225	20.5714	29.05	26	29.05	29	36.875	1.7	36.875	2.6	22.7	42181.8
32.295	19.2857	29.11	27.3333	29.11	26.6667	36.925	3.7	36.925	2.2	22.74	660861
32.365	23.8571	29.17	24.5	29.17	26.5	36.975	3.5	36.975	2.2	22.78	306747
32.435	18.1429	29.23	26.1667	29.23	25.3333	37.025	2.9	37.025	2.6	22.82	60227.5
32.505	19.7143	29.29	22	29.29	25.6667	37.075	2.9	37.075	2.6	22.86	2633.5
32.575	17.7143	29.35	25.8333	29.35	28	37.125	1.7	37.125	0.8	22.9	544.5
32.645	19.4286	29.41	22.1667	29.41	25.8333	37.175	3.1	37.175	2.2	22.94	317.25
32.715	17.7143	29.47	25.5	29.47	26.8333	37.225	1.9	37.225	2.6	22.98	206.75
32.785	16.7143	29.53	23.8333	29.53	27	37.275	2.9	37.275	1.8	23.02	171.75
32.855	19.1429	29.59	25.1667	29.59	25.8333	37.325	1.7	37.325	1.6	23.06	148.5
32.925	18.1429	29.65	21.6667	29.65	23	37.375	3.3	37.375	2	23.1	119.75
32.995	16.7143	29.71	25.6667	29.71	26.6667	37.425	1.7	37.425	1	23.14	118.5
33.065	21.4286	29.77	22.6667	29.77	23.8333	37.475	2.7	37.475	1	23.18	117.75
33.135	22.5714	29.83	26.5	29.83	27.1667	37.525	2.3	37.525	1.8	23.22	110.5
33.205	18.5714	29.89	23.1667	29.89	26.6667	37.575	1.3	37.575	3.2	23.26	96.5
33.275	18.1429	29.95	24.5	29.95	23.3333	37.625	2.1	37.625	2.6	23.3	98.25
33.345	20.2857	30.01	22.5	30.01	25.1667	37.675	2.3	37.675	1.4	23.34	95.25
33.415	17.4286	30.07	26.8333	30.07	22.5	37.725	2.1	37.725	2.8	23.38	90.5
33.485	17.8571	30.13	23.5	30.13	24.6667	37.775	2.9	37.775	1.6	23.42	88.75
33.555	16.1429	30.19	21.8333	30.19	27.3333	37.825	1.5	37.825	0.8	23.46	88.75
33.625	19	30.25	26.1667	30.25	22	37.875	2.3	37.875	2.2	23.5	81.5
33.695	19.1429	30.31	21	30.31	22.1667	37.925	1.7	37.925	2.8	23.54	73.5
33.765	17.1429	30.37	20.5	30.37	20.1667	37.975	3.3	37.975	2.8	23.58	76.5
33.835	18.1429	30.43	24.8333	30.43	22	38.025	2.7	38.025	2.4	23.62	80
33.905	20.7143	30.49	23.8333	30.49	22.6667	38.075	2.7	38.075	3.8	23.66	67.25
33.975	16.8571	30.55	19	30.55	22.8333	38.125	1.7	38.125	2.6	23.7	65.5
34.045	16	30.61	23.5	30.61	20	38.175	1.9	38.175	3	23.74	68.5
34.115	16.7143	30.67	21	30.67	20.5	38.225	1.5	38.225	3.6	23.78	59.5
34.185	16.5714	30.73	17.6667	30.73	22.6667	38.275	3.1	38.275	2.2	23.82	59
34.255	17.4286	30.79	20.3333	30.79	23.6667	38.325	2.5	38.325	1.2	23.86	47.75
34.325	15.2857	30.85	21	30.85	20.8333	38.375	2.5	38.375	1.6	23.9	50.5
34.395	18.7143	30.91	19.1667	30.91	27	38.425	2.1	38.425	1.8	23.94	43.75
34.465	19.5714	30.97	22.5	30.97	21.1667	38.475	2.5	38.475	1.8	23.98	43.5
34.535	19.2857	31.03	20.3333	31.03	22.6667	38.525	1.7	38.525	2.4	24.02	51.25
34.605	19	31.09	21	31.09	22.3333	38.575	1.9	38.575	1.8	24.06	44.5
34.675	17	31.15	22.6667	31.15	21.8333	38.625	2.5	38.625	2.2	24.1	45
34.745	18.2857	31.21	19.8333	31.21	18.3333	38.675	2.3	38.675	2.8	24.14	45
34.815	17.5714	31.27	23.5	31.27	22.6667	38.725	2.5	38.725	2.6	24.18	48.25
34.885	16.4286	31.33	17.8333	31.33	22.3333	38.775	1.5	38.775	2.2	24.22	44.75
34.955	16.4286	31.39	19.5	31.39	19.8333	38.825	3.3	38.825	2.2	24.26	49.75
35.025	15	31.45	21.8333	31.45	25.3333	38.875	1.7	38.875	1.6	24.3	46
35.095	16.8571	31.51	18.1667	31.51	22.1667	38.925	3.5	38.925	2.2	24.34	48.25
35.165	15.4286	31.57	20.1667	31.57	21.3333	38.975	2.7	38.975	2	24.38	57
35.235	18.4286	31.63	21.6667	31.63	20.5	39.025	2.5	39.025	1.6	24.42	57.75
35.305	16.8571	31.69	21.1667	31.69	24.3333	39.075	2.9	39.075	1.8	24.46	58.5
35.375	13.7143	31.75	20.3333	31.75	20.3333	39.125	1.9	39.125	3	24.5	64.75
35.445	17.5714	31.81	21.3333	31.81	17	39.175	2.5	39.175	2.8	24.54	68.5
35.515	16	31.87	15.8333	31.87	20.3333	39.225	1.3	39.225	2.2	24.58	68.75
35.585	17.7143	31.93	17.1667	31.93	19.1667	39.275	2.7	39.275	2.2	24.62	77.5
35.655	17.5714	31.99	20	31.99	23.3333	39.325	3.9	39.325	1.8	24.66	78.25
35.725	17.4286	32.05	20.3333	32.05	17.6667	39.375	2.1	39.375	2.2	24.7	73
35.795	13.2857	32.11	20.5	32.11	19.5	39.425	1.9	39.425	2	24.74	89.25
35.865	15.5714	32.17	21.5	32.17	18.6667	39.475	2.3	39.475	3.4	24.78	75.25
35.935	14.7143	32.23	18.1667	32.23	20.3333	39.525	1.9	39.525	2	24.82	73.75
36.005	16.7143	32.29	19.3333	32.29	19.6667	39.575	2.9	39.575	2.2	24.86	92
36.075	14.5714	32.35	20.8333	32.35	22	39.625	2.9	39.625	2.6	24.9	88
36.145	14.8571	32.41	21.5	32.41	19.8333	39.675	2.7	39.675	1.6	24.94	80.25
36.215	13.8571	32.47	19.1667	32.47	20.6667	39.725	2.7	39.725	2.8	24.98	91.75
36.285	14.7143	32.53	17.6667	32.53	20.6667	39.775	2.5	39.775	2.2	25.02	79.75
36.355	14.4286	32.59	17.6667	32.59	20.3333	39.825	3.5	39.825	3	25.06	81.25
36.425	13.5714	32.65	20.6667	32.65	20.1667	39.875	2.3	39.875	2.4	25.1	83.75
36.495	16.7143	32.71	18.6667	32.71	22	39.925	1.5	39.925	2.6	25.14	76.5
36.565	15.2857	32.77	19.3333	32.77	18	39.975	2.5	39.975	1	25.18	74.75
36.635	16.1429	32.83	18.3333	32.83	18.5	40.025	1.3	40.025	1.4	25.22	82.75
36.705	15.2857	32.89	15.1667	32.89	22.5	40.075	3.3	40.075	1.8	25.26	70.25
36.775	15.5714	32.95	18.3333	32.95	16.8333	40.125	2.1	40.125	4.2	25.3	75.25
36.845	11.8571	33.01	17	33.01	19.1667	40.175	1.9	40.175	1.4	25.34	74.5
36.915	14.4286	33.07	15.8333	33.07	17.1667	40.225	1.5	40.225	1.6	25.38	67.25
36.985	14.7143	33.13	17.8333	33.13	18.1667	40.275	2.5	40.275	1.8	25.42	73.25
37.055	13.8571	33.19	14.1667	33.19	21.8333	40.325	1.9	40.325	2.2	25.46	73.25
37.125	17.2857	33.25	17.1667	33.25	18.3333	40.375	3.3	40.375	0.8	25.5	66
37.195	12.4286	33.31	20.5	33.31	19.3333	40.425	2.3	40.425	2	25.54	82.5
37.265	14.4286	33.37	14.3333	33.37	19.6667	40.475	2.9	40.475	3	25.58	92.5
37.335	15.8571	33.43	18.8333	33.43	19.6667	40.525	1.5	40.525	1.4	25.62	91.25
37.405	18.1429	33.49	19	33.49	16.8333	40.575	1.9	40.575	1.6	25.66	101.25
37.475	16.2857	33.55	16	33.55	15.6667	40.625	3.1	40.625	1.6	25.7	104.5
37.545	14.8571	33.61	17.6667	33.61	16.5	40.675	1.7	40.675	2.2	25.74	108
37.615	18.1429	33.67	19.1667	33.67	16.3333	40.725	1.7	40.725	2.2	25.78	121
37.685	13.8571	33.73	16.5	33.73	17.6667	40.775	3.5	40.775	2.4	25.82	134
37.755	13.8571	33.79	17	33.79	18.3333	40.825	2.5	40.825	3.2	25.86	137.5
37.825	15.2857	33.85	16.1667	33.85	19.3333	40.875	2.1	40.875	2.4	25.9	157.25
37.895	15.1429	33.91	18.3333	33.91	19.1667	40.925	3.3	40.925	1	25.94	161.75
37.965	13.4286	33.97	15.5	33.97	20	40.975	2.9	40.975	2.8	25.98	190.25
38.035	16.4286	34.03	15.8333	34.03	18.8333	41.025	2.1	41.025	1.6	26.02	207
38.105	16.5714	34.09	17.6667	34.09	16	41.075	1.9	41.075	2.6	26.06	211.5
38.175	15.2857	34.15	19.5	34.15	20.6667	41.125	2.5	41.125	1.6	26.1	220.75
38.245	11.7143	34.21	16.8333	34.21	18.8333	41.175	2.7	41.175	3.8	26.14	245.25
38.315	14	34.27	13.1667	34.27	17.1667	41.225	2.3	41.225	2.4	26.18	266
38.385	10.1429	34.33	14	34.33	20.1667	41.275	2.7	41.275	1.4	26.22	261.25
38.455	14	34.39	18.5	34.39	18.1667	41.325	2.5	41.325	2.6	26.26	280.25
38.525	16.4286	34.45	16.6667	34.45	16.3333	41.375	1.3	41.375	1.4	26.3	287
38.595	14	34.51	18.8333	34.51	17.3333	41.425	2.1	41.425	3	26.34	312.25
38.665	13	34.57	16.8333	34.57	16.8333	41.475	3.3	41.475	2.8	26.38	319
38.735	13.7143	34.63	15.1667	34.63	17.5	41.525	3.5	41.525	2.6	26.42	324.25
38.805	12.8571	34.69	16.6667	34.69	17.5	41.575	3.1	41.575	2.6	26.46	335
38.875	12.5714	34.75	18	34.75	16	41.625	2.5	41.625	2.6	26.5	342.75
38.945	16	34.81	15.3333	34.81	19.3333	41.675	3.7	41.675	1.8	26.54	337.75
39.015	17.7143	34.87	16.5	34.87	18	41.725	2.1	41.725	4.4	26.58	349.5
39.085	15.2857	34.93	14.5	34.93	16	41.775	3.3	41.775	3	26.62	355.25
39.155	14.1429	34.99	16.6667	34.99	17.5	41.825	2.1	41.825	2.6	26.66	339.5
39.225	14	35.05	12.6667	35.05	16	41.875	2.5	41.875	1.6	26.7	349.75
39.295	14.2857	35.11	14.6667	35.11	17.5	41.925	2.1	41.925	2	26.74	349.75
39.365	13	35.17	15.5	35.17	20.5	41.975	3.3	41.975	3.4	26.78	335.75
39.435	14.5714	35.23	17.3333	35.23	19	42.025	2.7	42.025	2.4	26.82	348.5
39.505	14.5714	35.29	15.3333	35.29	17.5	42.075	2.1	42.075	2.6	26.86	337.25
39.575	11.7143	35.35	15.8333	35.35	19	42.125	2.7	42.125	3.2	26.9	333.5
39.645	12.1429	35.41	17.8333	35.41	18.8333	42.175	2.3	42.175	3.6	26.94	323.5
39.715	12.2857	35.47	15.6667	35.47	18	42.225	2.5	42.225	2.4	26.98	308.25
39.785	12.1429	35.53	15.5	35.53	14.3333	42.275	2.3	42.275	1.6	27.02	298.25
39.855	11.7143	35.59	17.1667	35.59	17.1667	42.325	1.7	42.325	2.6	27.06	256.25
39.925	16.1429	35.65	16.8333	35.65	13.6667	42.375	2.9	42.375	2.4	27.1	275
39.995	14.8571	35.71	14.1667	35.71	15.8333	42.425	3.9	42.425	3.2	27.14	256
40.065	14.5714	35.77	16.3333	35.77	16.1667	42.475	3.5	42.475	3.4	27.18	236.75
40.135	13.5714	35.83	15.8333	35.83	15.5	42.525	4.5	42.525	2.6	27.22	239.25
40.205	14.2857	35.89	16	35.89	18	42.575	3.3	42.575	3.8	27.26	204.75
40.275	13.4286	35.95	18	35.95	17.8333	42.625	4.3	42.625	3.2	27.3	189
40.345	15.8571	36.01	17	36.01	15.8333	42.675	2.9	42.675	4.2	27.34	184
40.415	10.8571	36.07	16.5	36.07	17.3333	42.725	2.5	42.725	2.2	27.38	174.5
40.485	16.5714	36.13	17.1667	36.13	19.1667	42.775	4.1	42.775	4.2	27.42	164.25
40.555	14	36.19	15	36.19	16.5	42.825	4.1	42.825	4	27.46	144.5
40.625	13.1429	36.25	17.3333	36.25	14.1667	42.875	2.9	42.875	3.2	27.5	138.5
40.695	13.4286	36.31	16.5	36.31	16	42.925	3.7	42.925	3.4	27.54	128.75
40.765	15.8571	36.37	19	36.37	18.6667	42.975	3.5	42.975	2.4	27.58	113.25
40.835	12.8571	36.43	13.6667	36.43	17.3333	43.025	3.7	43.025	3.8	27.62	114.5
40.905	15.2857	36.49	14	36.49	18.8333	43.075	3.7	43.075	3.4	27.66	99
40.975	14	36.55	14.6667	36.55	18.6667	43.125	3.3	43.125	4.4	27.7	90.75
41.045	14.1429	36.61	17.6667	36.61	15.3333	43.175	4.3	43.175	4.2	27.74	84
41.115	13	36.67	15.1667	36.67	17.5	43.225	4.3	43.225	2.8	27.78	72.25
41.185	14.5714	36.73	14.3333	36.73	14.3333	43.275	2.9	43.275	4.4	27.82	68.75
41.255	14	36.79	16.6667	36.79	13.8333	43.325	4.3	43.325	3.4	27.86	65.25
41.325	14.7143	36.85	16	36.85	14.6667	43.375	4.1	43.375	3.4	27.9	56.5
41.395	12.5714	36.91	12.5	36.91	14.3333	43.425	4.1	43.425	3	27.94	61.5
41.465	15.4286	36.97	14.3333	36.97	15.5	43.475	4.3	43.475	2.8	27.98	55.75
41.535	12.8571	37.03	15.6667	37.03	17.5	43.525	3.5	43.525	4	28.02	48
41.605	15.1429	37.09	13.8333	37.09	14.3333	43.575	4.1	43.575	4.2	28.06	46.75
41.675	15	37.15	18.3333	37.15	15	43.625	3.3	43.625	4	28.1	43.25
41.745	13.7143	37.21	16.3333	37.21	13.1667	43.675	4.1	43.675	2.8	28.14	44.25
41.815	15.1429	37.27	12.8333	37.27	15.3333	43.725	4.7	43.725	4.2	28.18	41.75
41.885	14.5714	37.33	15.5	37.33	16.3333	43.775	3.9	43.775	5.2	28.22	34.75
41.955	16.2857	37.39	15.6667	37.39	16.8333	43.825	4.5	43.825	3.8	28.26	37.75
42.025	13.7143	37.45	12.8333	37.45	15.6667	43.875	3.9	43.875	5	28.3	32.25
42.095	12.5714	37.51	13.5	37.51	18	43.925	5.5	43.925	6.2	28.34	32
42.165	15.2857	37.57	12.1667	37.57	16.8333	43.975	4.3	43.975	4.2	28.38	34.75
42.235	14.2857	37.63	15	37.63	17	44.025	9.3	44.025	6.6	28.42	26.25
42.305	14.1429	37.69	12.6667	37.69	17.3333	44.075	5.1	44.075	5.2	28.46	32.75
42.375	13.7143	37.75	16	37.75	14.6667	44.125	6.1	44.125	6	28.5	30.75
42.445	11.2857	37.81	13.6667	37.81	14.3333	44.175	5.5	44.175	5.6	28.54	28.25
42.515	13.4286	37.87	16.8333	37.87	15.3333	44.225	6.9	44.225	6	28.58	29
42.585	14.2857	37.93	14.1667	37.93	16.8333	44.275	7.1	44.275	5.8	28.62	26.5
42.655	15.1429	37.99	14.6667	37.99	14.8333	44.325	7.9	44.325	8.6	28.66	26.5
42.725	16.2857	38.05	12.1667	38.05	16.5	44.375	8.1	44.375	5.4	28.7	25.75
42.795	14.8571	38.11	16.1667	38.11	16.1667	44.425	7.5	44.425	10	28.74	25.5
42.865	17.8571	38.17	13.1667	38.17	14.6667	44.475	11.5	44.475	7.6	28.78	27.25
42.935	20.2857	38.23	16.5	38.23	14	44.525	7.9	44.525	7.8	28.82	23.25
43.005	21.2857	38.29	14.3333	38.29	13.5	44.575	10.3	44.575	8.8	28.86	28.5
43.075	18.2857	38.35	13.5	38.35	14.8333	44.625	10.5	44.625	7.2	28.9	29.5
43.145	18.1429	38.41	15.8333	38.41	14	44.675	7.9	44.675	8.4	28.94	22
43.215	21.2857	38.47	17.1667	38.47	12	44.725	6.3	44.725	10.4	28.98	21.25
43.285	14.7143	38.53	16	38.53	14.3333	44.775	10.3	44.775	9	29.02	28.25
43.355	15.1429	38.59	15	38.59	12.5	44.825	9.9	44.825	8.2	29.06	23
43.425	17.2857	38.65	15	38.65	13	44.875	11.3	44.875	10.6	29.1	23.5
43.495	15.1429	38.71	11.5	38.71	17.6667	44.925	10.9	44.925	9	29.14	24
43.565	16.8571	38.77	15.8333	38.77	14	44.975	9.7	44.975	10.2	29.18	25.5
43.635	15.8571	38.83	11.1667	38.83	11.6667	45.025	12.7	45.025	9.6	29.22	25.25
43.705	15.5714	38.89	12.6667	38.89	12.6667	45.075	11.9	45.075	11	29.26	25.25
43.775	17.7143	38.95	10.8333	38.95	12.1667	45.125	12.3	45.125	14.2	29.3	26.75
43.845	19.4286	39.01	13.6667	39.01	15.3333	45.175	10.9	45.175	17.4	29.34	23.25
43.915	21	39.07	13	39.07	13.1667	45.225	15.7	45.225	12.2	29.38	20.25
43.985	19.2857	39.13	13.8333	39.13	14.1667	45.275	18.7	45.275	18.8	29.42	21.75
44.055	22.8571	39.19	12.5	39.19	17	45.325	19.3	45.325	19.4	29.46	21.75
44.125	24.5714	39.25	17.6667	39.25	13.5	45.375	25.7	45.375	27	29.5	24.5
44.195	26.2857	39.31	13.6667	39.31	13	45.425	23.5	45.425	28	29.54	18.5
44.265	27.8571	39.37	17.3333	39.37	14.3333	45.475	26.7	45.475	35	29.58	22.5
44.335	27.1429	39.43	13.1667	39.43	13.5	45.525	26.5	45.525	40.4	29.62	23.75
44.405	26.8571	39.49	14.1667	39.49	13.6667	45.575	31.7	45.575	44.4	29.66	21
44.475	33.1429	39.55	14.5	39.55	13.1667	45.625	35.7	45.625	57	29.7	21
44.545	30.1429	39.61	14.5	39.61	14.5	45.675	49.1	45.675	66.6	29.74	18.5
44.615	26	39.67	14.3333	39.67	14	45.725	54.9	45.725	75.6	29.78	19.75
44.685	24.8571	39.73	13.6667	39.73	14.6667	45.775	61.5	45.775	83.6	29.82	23
44.755	24.7143	39.79	15.5	39.79	14.5	45.825	70.1	45.825	106.4	29.86	23.5
44.825	23.1429	39.85	17.5	39.85	13.8333	45.875	77.9	45.875	112	29.9	18.5
44.895	24	39.91	14.5	39.91	14.8333	45.925	98.1	45.925	132	29.94	24
44.965	22.1429	39.97	14.6667	39.97	16.1667	45.975	111.1	45.975	143.6	29.98	19.75
45.035	22.1429	40.03	17.6667	40.03	15.5	46.025	134.9	46.025	173	30.02	22.5
45.105	26	40.09	15.1667	40.09	13.5	46.075	170.1	46.075	208.8	30.06	24
45.175	37.4286	40.15	12.8333	40.15	14	46.125	219.1	46.125	254	30.1	17.25
45.245	40.1429	40.21	11.3333	40.21	13.8333	46.175	321.5	46.175	325.6	30.14	26.5
45.315	49	40.27	10.3333	40.27	12.1667	46.225	495.1	46.225	457.4	30.18	21.5
45.385	58.1429	40.33	14.6667	40.33	12.1667	46.275	1238.5	46.275	827.8	30.22	16
45.455	73.4286	40.39	13.5	40.39	12.6667	46.325	4499.3	46.325	1748	30.26	17
45.525	78.1429	40.45	12.6667	40.45	16.3333	46.375	14972.9	46.375	5204.6	30.3	17.5
45.595	105.714	40.51	12.5	40.51	14.3333	46.425	94989.9	46.425	39772.2	30.34	17
45.665	116.143	40.57	12.6667	40.57	12.6667	46.475	1.57511e+06	46.475	1.26973e+06	30.38	21.25
45.735	134.571	40.63	13.5	40.63	16.6667	46.525	47697.7	46.525	13610.2	30.42	19.25
45.805	160.429	40.69	14.1667	40.69	14.5	46.575	9824.3	46.575	2830.8	30.46	20
45.875	172.857	40.75	16.5	40.75	14.8333	46.625	1957.1	46.625	1088	30.5	18.5
45.945	219.143	40.81	14.1667	40.81	14.6667	46.675	695.9	46.675	556.8	30.54	19.75
46.015	269.571	40.87	16.5	40.87	15	46.725	416.1	46.725	356.6	30.58	17.75
46.085	378	40.93	12.3333	40.93	14.8333	46.775	288.3	46.775	242.8	30.62	19
46.155	608	40.99	14	40.99	14.8333	46.825	213.7	46.825	173.8	30.66	22
46.225	1226	41.05	16.3333	41.05	18	46.875	157.5	46.875	144	30.7	20.75
46.295	3459.86	41.11	14.6667	41.11	16.5	46.925	135.9	46.925	109.8	30.74	19.25
46.365	25470.7	41.17	16.3333	41.17	14.1667	46.975	111.9	46.975	90	30.78	19.5
46.435	2.38619e+06	41.23	16.1667	41.23	13.8333	47.025	83.3	47.025	78.6	30.82	19.75
46.505	1.47687e+06	41.29	14.1667	41.29	15.1667	47.075	73.1	47.075	61.2	30.86	19.5
46.575	12816.4	41.35	12.8333	41.35	14.1667	47.125	65.3	47.125	53.2	30.9	19.5
46.645	3348.29	41.41	15.8333	41.41	12	47.175	55.1	47.175	46	30.94	17.5
46.715	1495.43	41.47	12.1667	41.47	13.6667	47.225	50.9	47.225	43.6	30.98	22
46.785	815	41.53	14	41.53	12.6667	47.275	39.3	47.275	34.2	31.02	20.5
46.855	516.143	41.59	10	41.59	15.3333	47.325	34.5	47.325	33.8	31.06	21
46.925	358.857	41.65	12.8333	41.65	13.5	47.375	33.7	47.375	27.4	31.1	16
46.995	262	41.71	14.8333	41.71	13.8333	47.425	30.7	47.425	30.2	31.14	18.25
47.065	209.286	41.77	14.1667	41.77	17.5	47.475	27.7	47.475	26.8	31.18	18.25
47.135	167.714	41.83	14.1667	41.83	12.5	47.525	25.1	47.525	26	31.22	20.75
47.205	177.429	41.89	13.1667	41.89	17	47.575	24.3	47.575	21	31.26	15.25
47.275	183.571	41.95	16	41.95	15.5	47.625	20.1	47.625	21.6	31.3	19.75
47.345	223	42.01	18.6667	42.01	13.1667	47.675	24.1	47.675	23	31.34	19.5
47.415	264	42.07	13.5	42.07	16.5	47.725	19.3	47.725	17.4	31.38	17
47.485	332.429	42.13	16.8333	42.13	13.6667	47.775	23.3	47.775	21.6	31.42	21.25
47.555	405.714	42.19	14.6667	42.19	18.5	47.825	20.5	47.825	18.2	31.46	14
47.625	488.286	42.25	18.1667	42.25	18.1667	47.875	19.3	47.875	16	31.5	19.75
47.695	564.571	42.31	15.8333	42.31	16.1667	47.925	16.1	47.925	17.6	31.54	19.25
47.765	652.143	42.37	16.1667	42.37	16.6667	47.975	19.5	47.975	17.2	31.58	19.5
47.835	749.857	42.43	16.3333	42.43	15	48.025	20.9	48.025	15.6	31.62	15.75
47.905	811.429	42.49	11.6667	42.49	13.6667	48.075	18.9	48.075	16.2	31.66	15.5
47.975	896.714	42.55	14.6667	42.55	14.8333	48.125	19.5	48.125	16	31.7	17.25
48.045	951	42.61	13.5	42.61	15.3333	48.175	14.3	48.175	14.6	31.74	21.5
48.115	1031.43	42.67	12.8333	42.67	16.3333	48.225	12.1	48.225	14	31.78	20.5
48.185	1070	42.73	15.8333	42.73	14.8333	48.275	16.9	48.275	12	31.82	21.75
48.255	1108.43	42.79	12.5	42.79	17	48.325	13.5	48.325	12.4	31.86	16
48.325	1131.43	42.85	9.83333	42.85	14	48.375	13.9	48.375	11	31.9	19
48.395	1133.86	42.91	14.8333	42.91	17	48.425	12.1	48.425	11.8	31.94	19
48.465	1103.43	42.97	16.1667	42.97	17.8333	48.475	9.3	48.475	8.8	31.98	17.25
48.535	1088.57	43.03	14.8333	43.03	17.5	48.525	9.7	48.525	9.4	32.02	12.5
48.605	1053.14	43.09	17	43.09	20.6667	48.575	12.5	48.575	9.2	32.06	18.75
48.675	987.143	43.15	19	43.15	19.6667	48.625	7.1	48.625	5.6	32.1	17
48.745	911.714	43.21	16.6667	43.21	19.8333	48.675	11.3	48.675	5.4	32.14	20.5
48.815	841.714	43.27	22.6667	43.27	23.1667	48.725	10.9	48.725	5.8	32.18	18.5
48.885	736.571	43.33	21	43.33	24.3333	48.775	9.1	48.775	8.6	32.22	18.5
48.955	684.429	43.39	20.1667	43.39	21.6667	48.825	7.1	48.825	8.6	32.26	20.75
49.025	582.286	43.45	23.6667	43.45	24.8333	48.875	4.9	48.875	5.4	32.3	19.75
49.095	510.286	43.51	16.6667	43.51	23	48.925	6.7	48.925	7.2	32.34	15.5
49.165	417.429	43.57	19.1667	43.57	25.3333	48.975	7.3	48.975	3.2	32.38	15.5
49.235	337.714	43.63	16	43.63	24.1667	49.025	5.7	49.025	4.2	32.42	16.25
49.305	279.286	43.69	17.8333	43.69	26.6667	49.075	6.3	49.075	4.6	32.46	22
49.375	214.714	43.75	17.3333	43.75	20.5	49.125	6.5	49.125	6.8	32.5	15
49.445	156.571	43.81	13.1667	43.81	22.1667	49.175	7.1	49.175	5	32.54	16.25
49.515	119.714	43.87	14.8333	43.87	22.1667	49.225	5.1	49.225	7	32.58	14
49.585	82.5714	43.93	17.1667	43.93	19.6667	49.275	8.5	49.275	6.6	32.62	19.25
49.655	54.5714	43.99	14.8333	43.99	24.6667	49.325	8.9	49.325	6.2	32.66	15
49.725	35.2857	44.05	15.8333	44.05	23.3333	49.375	6.9	49.375	6.4	32.7	15.25
49.795	22.5714	44.11	15.3333	44.11	30.5	49.425	7.5	49.425	5.2	32.74	18.75
49.865	18.5714	44.17	19.8333	44.17	26.3333	49.475	8.9	49.475	5.8	32.78	17.25
49.935	18.8571	44.23	20.8333	44.23	31.6667	49.525	10.1	49.525	7.8	32.82	16.25
50.005	19.1429	44.29	23	44.29	35.5	49.575	8.3	49.575	6.6	32.86	17.5
50.075	23.2857	44.35	25.3333	44.35	34.3333	49.625	11.1	49.625	8	32.9	17.25
50.145	26	44.41	30.6667	44.41	42.3333	49.675	8.1	49.675	10.2	32.94	17.25
50.215	35.7143	44.47	30.6667	44.47	43.8333	49.725	8.3	49.725	9.4	32.98	13.75
50.285	33.7143	44.53	32.6667	44.53	47.8333	49.775	7.5	49.775	8.6	33.02	17.75
50.355	43.5714	44.59	31.8333	44.59	49	49.825	8.5	49.825	9.6	33.06	18.5
50.425	41.2857	44.65	32	44.65	51.5	49.875	7.3	49.875	7	33.1	16.75
50.495	42.4286	44.71	30.3333	44.71	58.3333	49.925	10.5	49.925	8.4	33.14	18.75
50.565	48	44.77	30.5	44.77	50.1667	49.975	6.7	49.975	7.6	33.18	17.5
50.635	41.4286	44.83	30.1667	44.83	61.5	50.025	6.5	50.025	8.4	33.22	14.5
50.705	37.2857	44.89	24.6667	44.89	56.1667	50.075	7.7	50.075	7.6	33.26	14.25
50.775	33.2857	44.95	25.5	44.95	56.6667	50.125	5.1	50.125	5	33.3	21.5
50.845	29.8571	45.01	23.3333	45.01	66	50.175	7.9	50.175	5.4	33.34	19.25
50.915	25.7143	45.07	22.1667	45.07	57.1667	50.225	5.7	50.225	4.4	33.38	14.75
50.985	19.8571	45.13	20.1667	45.13	66.3333	50.275	7.9	50.275	5.4	33.42	15
51.055	20.8571	45.19	21.5	45.19	61.1667	50.325	6.1	50.325	6.6	33.46	15.75
51.125	14.2857	45.25	25.5	45.25	68.3333	50.375	6.1	50.375	6.2	33.5	19.75
51.195	11.4286	45.31	33.3333	45.31	73.3333	50.425	4.7	50.425	5.4	33.54	15.75
51.265	11.7143	45.37	38.3333	45.37	74.8333	50.475	3.5	50.475	5.8	33.58	15.25
51.335	10.5714	45.43	46	45.43	83.3333	50.525	3.1	50.525	4.8	33.62	14.75
51.405	10.7143	45.49	50.6667	45.49	99	50.575	7.3	50.575	4	33.66	16.25
51.475	9.71429	45.55	67.8333	45.55	114	50.625	5.9	50.625	3.8	33.7	17.5
51.545	11.8571	45.61	81.1667	45.61	130.333	50.675	5.9	50.675	4	33.74	15.75
51.615	12.8571	45.67	102.667	45.67	163.5	50.725	6.5	50.725	4.2	33.78	19.25
51.685	15.2857	45.73	104	45.73	185.833	50.775	3.1	50.775	3.4	33.82	13.25
51.755	14.2857	45.79	125.833	45.79	225.667	50.825	5.7	50.825	7.8	33.86	12.25
51.825	16.8571	45.85	155.167	45.85	274.333	50.875	4.9	50.875	5.4	33.9	17.75
51.895	14.1429	45.91	170.5	45.91	322.667	50.925	7.5	50.925	4.8	33.94	16.25
51.965	17	45.97	203.833	45.97	391.667	50.975	8.3	50.975	6.2	33.98	15.25
52.035	19.5714	46.03	240.833	46.03	492	51.025	6.7	51.025	6.2	34.02	15.75
52.105	15.4286	46.09	352	46.09	677.833	51.075	7.1	51.075	9.2	34.06	15.25
52.175	14.1429	46.15	630.667	46.15	940.833	51.125	9.3	51.125	4.8	34.1	16
52.245	16.1429	46.21	1659.33	46.21	1471.33	51.175	5.3	51.175	6.8	34.14	15
52.315	13.4286	46.27	4265.83	46.27	3015.83	51.225	9.3	51.225	9.2	34.18	17
52.385	11	46.33	6813.33	46.33	7566.83	51.275	9.9	51.275	6.2	34.22	15
52.455	10.7143	46.39	15466.7	46.39	23270.7	51.325	8.9	51.325	9.4	34.26	14.5
52.525	9.85714	46.45	1.73398e+06	46.45	3.96791e+06	51.375	8.3	51.375	8	34.3	21
52.595	11.7143	46.51	1.87664e+06	46.51	658646	51.425	7.1	51.425	9.4	34.34	12.25
52.665	8.14286	46.57	92006.5	46.57	10144.7	51.475	7.9	51.475	6.8	34.38	17.75
52.735	9.85714	46.63	15643.8	46.63	3655.5	51.525	8.5	51.525	8.8	34.42	17.25
52.805	11.1429	46.69	2831.5	46.69	1864.17	51.575	10.3	51.575	7.6	34.46	13.25
52.875	8.14286	46.75	834.5	46.75	1206.17	51.625	7.5	51.625	8.8	34.5	17
52.945	11.8571	46.81	427.333	46.81	809.833	51.675	6.7	51.675	6.6	34.54	16.25
53.015	9.85714	46.87	261.833	46.87	587.667	51.725	7.9	51.725	7.6	34.58	15
53.085	10.7143	46.93	182.667	46.93	465.667	51.775	8.1	51.775	6.2	34.62	13.25
53.155	10.8571	46.99	129.833	46.99	353.667	51.825	7.3	51.825	7	34.66	17.25
53.225	11.7143	47.05	103.167	47.05	278.833	51.875	5.5	51.875	5	34.7	12.5
53.295	11.7143	47.11	89	47.11	243	51.925	5.7	51.925	6	34.74	18.5
53.365	10.8571	47.17	96	47.17	210.667	51.975	5.5	51.975	6	34.78	14.75
53.435	11.8571	47.23	107.333	47.23	184.167	52.025	6.1	52.025	4.8	34.82	12.5
53.505	11	47.29	141.5	47.29	165.167	52.075	5.1	52.075	6	34.86	12.25
53.575	11.2857	47.35	185.833	47.35	159.833	52.125	4.5	52.125	5.2	34.9	12.5
53.645	10.2857	47.41	239.167	47.41	151.333	52.175	4.7	52.175	5.4	34.94	12.25
53.715	12	47.47	291	47.47	139.167	52.225	4.9	52.225	3.8	34.98	12.75
53.785	9.71429	47.53	362.667	47.53	144.667	52.275	5.5	52.275	4.2	35.02	11.25
53.855	10.8571	47.59	438.667	47.59	138.167	52.325	3.7	52.325	3	35.06	13.5
53.925	10	47.65	493.5	47.65	139.667	52.375	3.9	52.375	4.8	35.1	15.5
53.995	8.85714	47.71	592.167	47.71	133.667	52.425	5.5	52.425	3.2	35.14	12.75
54.065	10.2857	47.77	657.833	47.77	126.833	52.475	3.9	52.475	5.6	35.18	13.75
54.135	7.14286	47.83	714	47.83	121.5	52.525	5.7	52.525	5	35.22	15
54.205	9	47.89	773	47.89	106.833	52.575	4.1	52.575	5.8	35.26	17.25
54.275	8.85714	47.95	842.833	47.95	110.667	52.625	5.3	52.625	9.2	35.3	17
54.345	10.2857	48.01	859.833	48.01	95.3333	52.675	6.5	52.675	6	35.34	14.25
54.415	8.14286	48.07	893.667	48.07	88.3333	52.725	8.1	52.725	7.6	35.38	17.25
54.485	10.5714	48.13	930.333	48.13	80.8333	52.775	5.5	52.775	10.2	35.42	15.5
54.555	9	48.19	933.333	48.19	68.1667	52.825	10.1	52.825	9.4	35.46	14.75
54.625	10.2857	48.25	956.667	48.25	66.3333	52.875	7.7	52.875	8	35.5	12.5
54.695	11.5714	48.31	918.667	48.31	59.8333	52.925	8.5	52.925	9.6	35.54	14
54.765	7.85714	48.37	903	48.37	59.3333	52.975	11.1	52.975	9.2	35.58	13.25
54.835	10.8571	48.43	864.5	48.43	58.8333	53.025	8.7	53.025	9.8	35.62	17
54.905	9.28571	48.49	817.167	48.49	65.8333	53.075	11.9	53.075	9.4	35.66	17.75
54.975	9.85714	48.55	755.167	48.55	79.1667	53.125	11.7	53.125	11.2	35.7	15
55.045	11	48.61	715.167	48.61	93.6667	53.175	7.7	53.175	8.8	35.74	14
55.115	7.14286	48.67	643.167	48.67	110	53.225	10.5	53.225	12.4	35.78	13.25
55.185	9.14286	48.73	587.667	48.73	125.5	53.275	14.1	53.275	9.2	35.82	10.25
55.255	8.85714	48.79	542.167	48.79	164.167	53.325	11.3	53.325	10.2	35.86	14
55.325	9	48.85	476.667	48.85	198.833	53.375	14.5	53.375	9	35.9	14
55.395	10	48.91	410.667	48.91	219.667	53.425	13.5	53.425	7.8	35.94	17.25
55.465	9.14286	48.97	331.833	48.97	255.833	53.475	9.1	53.475	9.6	35.98	14.25
55.535	8.57143	49.03	287.167	49.03	312.5	53.525	11.9	53.525	8.2	36.02	13.75
55.605	8.14286	49.09	231.833	49.09	347.5	53.575	12.9	53.575	6.4	36.06	16.25
55.675	10	49.15	187.167	49.15	400.833	53.625	12.7	53.625	6.2	36.1	12.25
55.745	8.42857	49.21	144	49.21	440.5	53.675	13.3	53.675	6	36.14	14.75
55.815	8.28571	49.27	112.333	49.27	476.667	53.725	12.3	53.725	8	36.18	14
55.885	9	49.33	95	49.33	522.667	53.775	13.7	53.775	9.4	36.22	14
55.955	9.28571	49.39	63.3333	49.39	559.667	53.825	15.7	53.825	7.4	36.26	13.25
56.025	8	49.45	51.3333	49.45	576	53.875	15.9	53.875	9	36.3	16.75
56.095	10.5714	49.51	35.1667	49.51	627	53.925	17.1	53.925	7.8	36.34	18
56.165	9.85714	49.57	30	49.57	643.333	53.975	14.1	53.975	9.2	36.38	12.5
56.235	8.42857	49.63	23.1667	49.63	658.667	54.025	18.3	54.025	7.8	36.42	13.5
56.305	7.71429	49.69	21.3333	49.69	664.833	54.075	15.7	54.075	10.8	36.46	17.5
56.375	7	49.75	17.8333	49.75	674.833	54.125	19.7	54.125	11.2	36.5	12.25
56.445	10.4286	49.81	17.1667	49.81	678.667	54.175	21.3	54.175	13.2	36.54	14.25
56.515	9.28571	49.87	19.3333	49.87	644.833	54.225	22.3	54.225	14.2	36.58	12.25
56.585	9.28571	49.93	21.1667	49.93	651.167	54.275	20.1	54.275	13.8	36.62	14.5
56.655	7.42857	49.99	19.3333	49.99	626	54.325	27.3	54.325	20.6	36.66	13.25
56.725	10.1429	50.05	25.6667	50.05	605.167	54.375	26.1	54.375	22.2	36.7	13
56.795	10.1429	50.11	23.8333	50.11	588.667	54.425	29.1	54.425	30.6	36.74	14.25
56.865	8.71429	50.17	28	50.17	568.833	54.475	33.9	54.475	30.8	36.78	14.75
56.935	7.57143	50.23	25.3333	50.23	521	54.525	35.7	54.525	31.2	36.82	12.5
57.005	8.42857	50.29	27.8333	50.29	474.333	54.575	45.3	54.575	43	36.86	17.5
57.075	7.28571	50.35	30.1667	50.35	441.667	54.625	39.1	54.625	46	36.9	13.5
57.145	8.14286	50.41	26.5	50.41	398.5	54.675	48.9	54.675	48.4	36.94	12.75
57.215	8.57143	50.47	24.6667	50.47	379	54.725	53.7	54.725	55.4	36.98	16.25
57.285	10.2857	50.53	21.6667	50.53	336	54.775	57.1	54.775	60.4	37.02	13.75
57.355	10.5714	50.59	22.3333	50.59	302.167	54.825	58.9	54.825	69.6	37.06	17.75
57.425	8	50.65	19	50.65	266.667	54.875	66.9	54.875	65.8	37.1	16.25
57.495	8.42857	50.71	19.8333	50.71	244.667	54.925	67.3	54.925	72.2	37.14	12.25
57.565	8.28571	50.77	15.6667	50.77	197.833	54.975	79.5	54.975	76.4	37.18	9.5
57.635	11	50.83	14.8333	50.83	166.5	55.025	80.1	55.025	80.6	37.22	15.5
57.705	9.42857	50.89	13.3333	50.89	147	55.075	79.3	55.075	97.4	37.26	9.75
57.775	9.28571	50.95	11.6667	50.95	127.5	55.125	93.5	55.125	95.6	37.3	13.25
57.845	8.71429	51.01	13	51.01	101.833	55.175	89.5	55.175	102.8	37.34	12
57.915	9.85714	51.07	8.83333	51.07	79.3333	55.225	92.7	55.225	108	37.38	12
57.985	9.14286	51.13	7.83333	51.13	64.5	55.275	97.9	55.275	104	37.42	13.25
58.055	6.85714	51.19	11.3333	51.19	58.3333	55.325	94.5	55.325	106.8	37.46	11
58.125	7.85714	51.25	10.5	51.25	46.3333	55.375	101.9	55.375	113.4	37.5	13.5
58.195	9.28571	51.31	9.5	51.31	39.8333	55.425	102.5	55.425	115.6	37.54	16.5
58.265	10.1429	51.37	10.5	51.37	29.8333	55.475	111.5	55.475	119.4	37.58	14
58.335	10.2857	51.43	11.3333	51.43	28.5	55.525	105.1	55.525	119.4	37.62	12.25
58.405	10.4286	51.49	10.3333	51.49	23.8333	55.575	109.7	55.575	127	37.66	12.25
58.475	9.28571	51.55	12.8333	51.55	28.5	55.625	112.9	55.625	117.8	37.7	11.5
58.545	7.57143	51.61	10.6667	51.61	24.8333	55.675	106.5	55.675	127.2	37.74	15.75
58.615	9.14286	51.67	9.5	51.67	27.3333	55.725	114.7	55.725	125.2	37.78	12.25
58.685	9.71429	51.73	11.5	51.73	26.5	55.775	107.5	55.775	135.8	37.82	11.5
58.755	8	51.79	9.66667	51.79	26.5	55.825	99.7	55.825	122.8	37.86	11.75
58.825	6.42857	51.85	13.5	51.85	33.5	55.875	101.3	55.875	124.8	37.9	14
58.895	7.14286	51.91	11.8333	51.91	34.1667	55.925	102.7	55.925	128.6	37.94	12.75
58.965	7.28571	51.97	11	51.97	31.5	55.975	100.3	55.975	105	37.98	15.5
59.035	7.28571	52.03	11.3333	52.03	32.8333	56.025	98.3	56.025	115.4	38.02	12.25
59.105	8.57143	52.09	9.83333	52.09	34.5	56.075	97.3	56.075	113.4	38.06	11.25
59.175	8.71429	52.15	12.1667	52.15	35.3333	56.125	91.9	56.125	113.4	38.1	11.75
59.245	8.85714	52.21	10.3333	52.21	36.6667	56.175	91.7	56.175	99	38.14	12.25
59.315	9.71429	52.27	9.16667	52.27	35.5	56.225	83.9	56.225	94.8	38.18	18.75
59.385	8.42857	52.33	9.5	52.33	33.8333	56.275	88.3	56.275	89.2	38.22	13
59.455	7.28571	52.39	10.6667	52.39	37.8333	56.325	77.7	56.325	92.6	38.26	12.25
59.525	8	52.45	8.5	52.45	32.3333	56.375	77.5	56.375	91	38.3	14.75
59.595	9.57143	52.51	8.66667	52.51	33.5	56.425	69.3	56.425	81.8	38.34	19.75
59.665	10.1429	52.57	11.5	52.57	26.8333	56.475	63.7	56.475	81	38.38	13.75
59.735	9.14286	52.63	9.16667	52.63	28	56.525	60.3	56.525	69.8	38.42	15.25
59.805	8.71429	52.69	8.83333	52.69	25.8333	56.575	57.9	56.575	60.2	38.46	15.75
59.875	7.28571	52.75	7	52.75	21.8333	56.625	54.5	56.625	57.8	38.5	11
59.945	8	52.81	11.1667	52.81	20.6667	56.675	48.7	56.675	54.8	38.54	13.75
60.015	9.28571	52.87	7.83333	52.87	22	56.725	42.7	56.725	51	38.58	12
60.085	9.14286	52.93	10.5	52.93	17.8333	56.775	39.5	56.775	48.2	38.62	15.25
60.155	9.28571	52.99	10	52.99	16	56.825	33.9	56.825	36.4	38.66	8.75
60.225	6	53.05	8.5	53.05	17.5	56.875	31.7	56.875	36.6	38.7	11
60.295	11.5714	53.11	9.83333	53.11	17	56.925	27.7	56.925	33.4	38.74	10.5
60.365	9.28571	53.17	9.33333	53.17	14.3333	56.975	28.1	56.975	30.2	38.78	12
60.435	7.42857	53.23	10.5	53.23	15.3333	57.025	29.5	57.025	29.8	38.82	13.5
60.505	6.28571	53.29	9.5	53.29	20	57.075	22.1	57.075	21.8	38.86	14.75
60.575	9.71429	53.35	8.5	53.35	16.5	57.125	20.1	57.125	23.6	38.9	11
60.645	7.71429	53.41	11.1667	53.41	17.1667	57.175	18.1	57.175	15.4	38.94	14
60.715	8.85714	53.47	10.8333	53.47	16.6667	57.225	14.5	57.225	18.8	38.98	12.75
60.785	10.4286	53.53	8.5	53.53	13.1667	57.275	14.5	57.275	12.8	39.02	14.5
60.855	9.14286	53.59	9.5	53.59	13.1667	57.325	9.9	57.325	10.6	39.06	14.75
60.925	8.28571	53.65	8.66667	53.65	14.6667	57.375	15.3	57.375	11	39.1	11
60.995	9.28571	53.71	8.83333	53.71	14.8333	57.425	11.3	57.425	8	39.14	11.75
61.065	7.14286	53.77	8	53.77	14.8333	57.475	9.1	57.475	6.2	39.18	11.75
61.135	9.85714	53.83	9.5	53.83	11.3333	57.525	8.7	57.525	4.2	39.22	9.5
61.205	9.42857	53.89	7.33333	53.89	19.5	57.575	7.7	57.575	5.8	39.26	15.5
61.275	10.1429	53.95	11	53.95	18.5	57.625	5.1	57.625	6.4	39.3	12.5
61.345	9	54.01	7.5	54.01	17.8333	57.675	5.7	57.675	3.2	39.34	13
61.415	7.28571	54.07	8.83333	54.07	12.5	57.725	3.7	57.725	4	39.38	12.5
61.485	8.71429	54.13	10.6667	54.13	16.6667	57.775	4.3	57.775	2.8	39.42	13.25
61.555	9.85714	54.19	7	54.19	13.5	57.825	4.7	57.825	1.8	39.46	14.25
61.625	8	54.25	7.16667	54.25	17.6667	57.875	3.7	57.875	2.6	39.5	13.5
61.695	8.42857	54.31	8.16667	54.31	13.8333	57.925	4.1	57.925	1.6	39.54	13.5
61.765	9.28571	54.37	8.66667	54.37	15.8333	57.975	4.3	57.975	2	39.58	12.75
61.835	10	54.43	7.5	54.43	14.6667	58.025	2.9	58.025	1.2	39.62	13.5
61.905	8.71429	54.49	10	54.49	15.3333	58.075	4.7	58.075	2.8	39.66	14.25
61.975	9	54.55	8.5	54.55	15.1667	58.125	2.5	58.125	2.4	39.7	13.5
62.045	9	54.61	9.66667	54.61	13	58.175	4.9	58.175	1.8	39.74	10.5
62.115	9.57143	54.67	8.66667	54.67	11.1667	58.225	3.5	58.225	2.6	39.78	15
62.185	10.5714	54.73	9.83333	54.73	15.6667	58.275	3.9	58.275	4.6	39.82	15.5
62.255	8.85714	54.79	10.1667	54.79	12.8333	58.325	2.9	58.325	2.8	39.86	14.75
62.325	11.7143	54.85	8	54.85	9.83333	58.375	2.7	58.375	2.6	39.9	16
62.395	8.85714	54.91	9.66667	54.91	11.8333	58.425	3.9	58.425	2	39.94	10.5
62.465	11.7143	54.97	9.66667	54.97	14.5	58.475	3.3	58.475	3.6	39.98	15.75
62.535	10.4286	55.03	8.16667	55.03	15.5	58.525	4.5	58.525	2.6	40.02	13.5
62.605	9.14286	55.09	8	55.09	11.1667	58.575	3.3	58.575	3.8	40.06	10.5
62.675	9.28571	55.15	6.83333	55.15	12.8333	58.625	4.1	58.625	3.6	40.1	12.5
62.745	12.4286	55.21	11.6667	55.21	12	58.675	3.7	58.675	2.2	40.14	15
62.815	8.71429	55.27	7.66667	55.27	11.8333	58.725	3.7	58.725	4.2	40.18	13
62.885	9.71429	55.33	8.83333	55.33	13	58.775	3.7	58.775	3.6	40.22	9.5
62.955	10.7143	55.39	9.5	55.39	10.1667	58.825	2.3	58.825	2.2	40.26	15
63.025	11.4286	55.45	8.16667	55.45	9.33333	58.875	3.5	58.875	2.4	40.3	12
63.095	9.85714	55.51	8.5	55.51	9.16667	58.925	3.5	58.925	1.4	40.34	13
63.165	9	55.57	8.83333	55.57	9.83333	58.975	1.7	58.975	2.8	40.38	13.75
63.235	9.71429	55.63	7.33333	55.63	13.5	59.025	2.7	59.025	3.6	40.42	17.75
63.305	10.2857	55.69	9	55.69	10.8333	59.075	1.7	59.075	2.2	40.46	13.75
63.375	10.7143	55.75	13.5	55.75	10.6667	59.125	2.9	59.125	2.6	40.5	12
63.445	10.5714	55.81	10.5	55.81	9.33333	59.175	2.3	59.175	2.6	40.54	11.25
63.515	9.57143	55.87	10.5	55.87	14.5	59.225	2.7	59.225	2.4	40.58	12.5
63.585	10.4286	55.93	10.8333	55.93	13.6667	59.275	3.3	59.275	1.4	40.62	15.5
63.655	11.4286	55.99	8.16667	55.99	10	59.325	1.7	59.325	1.6	40.66	12
63.725	10.5714	56.05	9.33333	56.05	8.66667	59.375	1.9	59.375	2.8	40.7	12.5
63.795	10.8571	56.11	9.16667	56.11	14	59.425	0.9	59.425	1.2	40.74	13.75
63.865	13	56.17	7.33333	56.17	8.83333	59.475	2.3	59.475	1.2	40.78	14.75
63.935	9.14286	56.23	7.66667	56.23	11.6667	59.525	1.5	59.525	1.6	40.82	15
64.005	11	56.29	10.1667	56.29	12	59.575	2.3	59.575	1.2	40.86	13.75
64.075	10	56.35	8.5	56.35	12.1667	59.625	0.7	59.625	2.6	40.9	10.75
64.145	11.5714	56.41	10.6667	56.41	11.6667	59.675	1.9	59.675	0.8	40.94	13.5
64.215	10.5714	56.47	10.8333	56.47	10.3333	59.725	1.5	59.725	1.4	40.98	12.75
64.285	10.2857	56.53	9.16667	56.53	14.5	59.775	1.1	59.775	1.4	41.02	13.25
64.355	10.7143	56.59	8.5	56.59	10.1667	59.825	1.1	59.825	1.8	41.06	12.75
64.425	12.2857	56.65	8.66667	56.65	11	59.875	1.1	59.875	1	41.1	10.5
64.495	11.1429	56.71	7.16667	56.71	9.33333	59.925	1.7	59.925	1.2	41.14	12.75
64.565	11	56.77	5.33333	56.77	10.1667	59.975	1.3	59.975	2	41.18	14.25
64.635	12.2857	56.83	10	56.83	11.3333	60.025	2.1	60.025	1.2	41.22	13
64.705	13.2857	56.89	6.83333	56.89	11.6667	60.075	2.5	60.075	1.2	41.26	9.75
64.775	11.5714	56.95	8.83333	56.95	9.5	60.125	1.9	60.125	1.6	41.3	15.5
64.845	13	57.01	8.66667	57.01	9	60.175	1.3	60.175	1.8	41.34	12
64.915	10.8571	57.07	8.66667	57.07	8.16667	60.225	1.7	60.225	2.2	41.38	14
64.985	12	57.13	8.83333	57.13	8.33333	60.275	0.9	60.275	2.2	41.42	16.5
65.055	12.5714	57.19	7.5	57.19	9.83333	60.325	1.3	60.325	0.6	41.46	14
65.125	10.1429	57.25	9.16667	57.25	10.1667	60.375	1.9	60.375	1.4	41.5	12.5
65.195	12.1429	57.31	8.16667	57.31	9	60.425	2.1	60.425	2	41.54	17.25
65.265	12.4286	57.37	9.33333	57.37	11.6667	60.475	0.7	60.475	1.6	41.58	14.25
65.335	13.4286	57.43	9.16667	57.43	8.16667	60.525	0.9	60.525	2	41.62	12.25
65.405	12.1429	57.49	9.16667	57.49	9	60.575	1.3	60.575	2.2	41.66	14
65.475	11.8571	57.55	8.5	57.55	7.16667	60.625	1.9	60.625	0.8	41.7	11.25
65.545	13.2857	57.61	10.3333	57.61	9.83333	60.675	1.7	60.675	1.2	41.74	13
65.615	14	57.67	7.66667	57.67	10.1667	60.725	2.1	60.725	0.8	41.78	14.75
65.685	13.1429	57.73	8.5	57.73	9.66667	60.775	0.9	60.775	2	41.82	14.75
65.755	12.7143	57.79	9.33333	57.79	7.5	60.825	1.3	60.825	1	41.86	16.5
65.825	15.7143	57.85	9.16667	57.85	11.1667	60.875	1.5	60.875	2	41.9	15.5
65.895	14.2857	57.91	9.66667	57.91	10.3333	60.925	1.5	60.925	1	41.94	14
65.965	14	57.97	6.83333	57.97	8.5	60.975	0.5	60.975	1.4	41.98	15.75
66.035	13.1429	58.03	7.66667	58.03	10	61.025	1.3	61.025	1	42.02	12.25
66.105	13.1429	58.09	10.6667	58.09	7.16667	61.075	2.9	61.075	1.2	42.06	14
66.175	14	58.15	8.66667	58.15	8.66667	61.125	1.3	61.125	1.8	42.1	14.5
66.245	15.2857	58.21	11.1667	58.21	9.83333	61.175	0.7	61.175	1.8	42.14	15.75
66.315	14.7143	58.27	6	58.27	9	61.225	1.3	61.225	2	42.18	16
66.385	11.8571	58.33	7.66667	58.33	7.5	61.275	1.7	61.275	1.2	42.22	13.5
66.455	11.7143	58.39	9.16667	58.39	9.66667	61.325	0.7	61.325	1	42.26	14
66.525	14.4286	58.45	9.33333	58.45	10.5	61.375	0.9	61.375	1.6	42.3	14
66.595	16.8571	58.51	7.83333	58.51	9.16667	61.425	0.9	61.425	1	42.34	15
66.665	15.8571	58.57	6.66667	58.57	8.83333	61.475	1.1	61.475	1	42.38	14.25
66.735	15	58.63	7.5	58.63	10.3333	61.525	1.5	61.525	1.2	42.42	16
66.805	17.1429	58.69	9.16667	58.69	10.6667	61.575	1.1	61.575	1	42.46	17
66.875	20.4286	58.75	9.33333	58.75	12.8333	61.625	2.3	61.625	1.8	42.5	14.5
66.945	14.7143	58.81	7.16667	58.81	8	61.675	1.3	61.675	0.6	42.54	16.5
67.015	19.4286	58.87	11.3333	58.87	10.5	61.725	1.1	61.725	1.6	42.58	17.75
67.085	15.8571	58.93	8.5	58.93	8.33333	61.775	1.7	61.775	1.4	42.62	18.75
67.155	19.5714	58.99	10.8333	58.99	7.33333	61.825	0.7	61.825	1.4	42.66	14.5
67.225	16.2857	59.05	10.5	59.05	8.66667	61.875	2.1	61.875	0.6	42.7	20
67.295	20	59.11	9.33333	59.11	8.33333	61.925	1.7	61.925	0.6	42.74	18.25
67.365	17	59.17	8	59.17	9.83333	61.975	1.1	61.975	1.6	42.78	19
67.435	17.4286	59.23	9.5	59.23	8					42.82	17.75
67.505	18.1429	59.29	10.1667	59.29	12					42.86	19.25
67.575	16.5714	59.35	10.5	59.35	9					42.9	13.75
67.645	19.1429	59.41	6.33333	59.41	8.5					42.94	16.25
67.715	19.8571	59.47	8.66667	59.47	8.16667					42.98	17.5
67.785	21.4286	59.53	7.33333	59.53	7.33333					43.02	19.5
67.855	20.1429	59.59	8	59.59	10.3333					43.06	20.5
67.925	18.1429	59.65	8.16667	59.65	10					43.1	19.75
67.995	20.1429	59.71	7	59.71	9.66667					43.14	16.5
68.065	21.1429	59.77	9.16667	59.77	9.66667					43.18	22
68.135	20.2857	59.83	11.3333	59.83	9.33333					43.22	21.25
68.205	24	59.89	7.83333	59.89	8.5					43.26	18.5
68.275	20.7143	59.95	9.66667	59.95	10.8333					43.3	19.5
68.345	22.4286	60.01	9.66667	60.01	5.33333					43.34	20
68.415	23	60.07	8	60.07	9.16667					43.38	19.75
68.485	23	60.13	8	60.13	12.3333					43.42	21.75
68.555	24	60.19	9	60.19	8.16667					43.46	19.25
68.625	24	60.25	7.16667	60.25	10.3333					43.5	17
68.695	24.5714	60.31	8.66667	60.31	8.5					43.54	20.5
68.765	25.8571	60.37	9.33333	60.37	10.5					43.58	26
68.835	25	60.43	9.83333	60.43	9.83333					43.62	23.75
68.905	22.4286	60.49	7.16667	60.49	11					43.66	25
68.975	25.8571	60.55	8	60.55	7.16667					43.7	27.25
69.045	24.7143	60.61	9.83333	60.61	9					43.74	27.25
69.115	28.4286	60.67	8.83333	60.67	9.33333					43.78	28
69.185	29.7143	60.73	9.5	60.73	9.66667					43.82	26.75
69.255	28.4286	60.79	10.5	60.79	8.16667					43.86	28.75
69.325	22.8571	60.85	8.33333	60.85	10					43.9	26.25
69.395	27.5714	60.91	9.5	60.91	7.33333					43.94	30.75
69.465	26.5714	60.97	7.33333	60.97	8.5					43.98	29.25
69.535	23.2857	61.03	8.33333	61.03	8.5					44.02	33
69.605	25.4286	61.09	6	61.09	8.16667					44.06	33.25
69.675	24.7143	61.15	7	61.15	10					44.1	23.25
69.745	22.7143	61.21	6.33333	61.21	7.33333					44.14	29.75
69.815	26.7143	61.27	8.83333	61.27	10.5					44.18	35.25
69.885	24.1429	61.33	10	61.33	9					44.22	32
69.955	21.7143	61.39	8.5	61.39	8.83333					44.26	31
70.025	25.1429	61.45	10.5	61.45	10.5					44.3	30.5
70.095	27.8571	61.51	8	61.51	10.8333					44.34	32
70.165	19.1429	61.57	9.16667	61.57	10					44.38	33.25
70.235	19.5714	61.63	8.66667	61.63	11.1667					44.42	26.75
70.305	23.2857	61.69	9.16667	61.69	7.83333					44.46	31.5
70.375	21.5714	61.75	8.83333	61.75	10					44.5	35.75
70.445	19	61.81	9.83333	61.81	8.16667					44.54	32.25
70.515	21	61.87	10.5	61.87	11.8333					44.58	32.25
70.585	19.1429	61.93	8.16667	61.93	9.33333					44.62	31.25
70.655	19.4286	61.99	9	61.99	11					44.66	39.75
70.725	19.7143	62.05	9.33333	62.05	9.16667					44.7	41.25
70.795	22.2857	62.11	8.5	62.11	10.3333					44.74	40.75
70.865	20.8571	62.17	10.1667	62.17	8.33333					44.78	37.75
70.935	16	62.23	7.83333	62.23	9.16667					44.82	46.75
71.005	21.4286	62.29	9.66667	62.29	9.66667					44.86	51.25
71.075	20.7143	62.35	8.66667	62.35	8					44.9	56
71.145	19.4286	62.41	7.33333	62.41	11.8333					44.94	48.75
71.215	21.5714	62.47	13.6667	62.47	9					44.98	56
71.285	18.8571	62.53	10.1667	62.53	10.5					45.02	62.5
71.355	16.2857	62.59	10.3333	62.59	7.83333					45.06	64.25
71.425	17	62.65	8.33333	62.65	10					45.1	76.75
71.495	18	62.71	10.6667	62.71	8.83333					45.14	76.25
71.565	18.8571	62.77	8.66667	62.77	11.8333					45.18	81.75
71.635	19.1429	62.83	9.66667	62.83	11.8333					45.22	84.75
71.705	16.8571	62.89	9	62.89	10.3333					45.26	88.25
71.775	19.2857	62.95	8.83333	62.95	11.8333					45.3	86.75
71.845	16.8571	63.01	9.66667	63.01	9.33333					45.34	96.25
71.915	16.4286	63.07	10.6667	63.07	13.3333					45.38	107.75
71.985	13.5714	63.13	10.8333	63.13	10.1667					45.42	113
72.055	18.5714	63.19	8.66667	63.19	11.1667					45.46	118
72.125	16.7143	63.25	9.5	63.25	9.5					45.5	115.75
72.195	19.8571	63.31	12	63.31	8.83333					45.54	123
72.265	24	63.37	10.5	63.37	9.66667					45.58	134
72.335	37.2857	63.43	13.5	63.43	12.6667					45.62	136.25
72.405	68.4286	63.49	8.83333	63.49	12.3333					45.66	146.5
72.475	4215.71	63.55	10.1667	63.55	9					45.7	161.25
72.545	101218	63.61	9	63.61	11.8333					45.74	180.75
72.615	34666.7	63.67	8.66667	63.67	9.83333					45.78	194
72.685	116.857	63.73	9.5	63.73	10.8333					45.82	219
72.755	38.4286	63.79	11.1667	63.79	9.16667					45.86	241.25
72.825	25.8571	63.85	8	63.85	10.1667					45.9	275.75
72.895	20	63.91	11.6667	63.91	8.83333					45.94	332.25
72.965	19	63.97	10.6667	63.97	10					45.98	383
73.035	14.8571	64.03	9.66667	64.03	11.6667					46.02	480
73.105	14.2857	64.09	11.5	64.09	10.8333					46.06	580.25
73.175	15.8571	64.15	11.8333	64.15	10.5					46.1	712.5
73.245	13	64.21	10.8333	64.21	9.83333					46.14	872.5
73.315	13.7143	64.27	12	64.27	12.5					46.18	1150.25
73.385	16	64.33	12.1667	64.33	11.6667					46.22	1618.5
73.455	11.4286	64.39	13.6667	64.39	10.5					46.26	2406.5
73.525	14.1429	64.45	9.33333	64.45	10.3333					46.3	4382.75
73.595	11.7143	64.51	9.33333	64.51	10.6667					46.34	8991
73.665	12	64.57	11.6667	64.57	11.8333					46.38	47869.2
73.735	14.5714	64.63	9.16667	64.63	13					46.42	428422
73.805	13.2857	64.69	9.16667	64.69	9.5					46.46	5261924
73.875	16	64.75	11.8333	64.75	13					46.5	1.36638e+06
73.945	14.8571	64.81	9.16667	64.81	9.83333					46.54	33188.2
74.015	12.1429	64.87	9.66667	64.87	9.5					46.58	10601
74.085	11.2857	64.93	11.6667	64.93	11.3333					46.62	4953.75
74.155	11.7143	64.99	9.83333	64.99	11.1667					46.66	2722.25
74.225	12.2857	65.05	10.5	65.05	9.83333					46.7	1730.5
74.295	10.8571	65.11	11.8333	65.11	12.8333					46.74	1241.75
74.365	11.2857	65.17	14.1667	65.17	13.6667					46.78	957.75
74.435	13	65.23	13	65.23	14					46.82	759.25
74.505	11.2857	65.29	10.1667	65.29	13.6667					46.86	637
74.575	13.1429	65.35	12.8333	65.35	12.5					46.9	492.25
74.645	9.14286	65.41	13.1667	65.41	12.1667					46.94	448.5
74.715	11.2857	65.47	11.8333	65.47	10.5					46.98	387.25
74.785	11.4286	65.53	11.5	65.53	12.3333					47.02	352.25
74.855	11.1429	65.59	10.1667	65.59	8.83333					47.06	303
74.925	12.2857	65.65	11.6667	65.65	11.1667					47.1	283.75
74.995	12.1429	65.71	11.3333	65.71	11.5					47.14	258
75.065	15.1429	65.77	13.6667	65.77	10.3333					47.18	243
75.135	14.2857	65.83	15	65.83	13.1667					47.22	193
75.205	18.1429	65.89	14.3333	65.89	11					47.26	204.75
75.275	20.7143	65.95	14.8333	65.95	14.5					47.3	182.5
75.345	17.7143	66.01	14.6667	66.01	12					47.34	176.25
75.415	18.5714	66.07	13	66.07	11.5					47.38	151
75.485	23.1429	66.13	15.3333	66.13	12.6667					47.42	137.25
75.555	24	66.19	14.1667	66.19	10.5					47.46	126
75.625	29.2857	66.25	14	66.25	13.5					47.5	113.75
75.695	32.8571	66.31	14.1667	66.31	13.6667					47.54	109
75.765	32.4286	66.37	13.8333	66.37	13.6667					47.58	92.75
75.835	31.8571	66.43	17.8333	66.43	13.1667					47.62	91.25
75.905	36	66.49	15.6667	66.49	13					47.66	91.25
75.975	38.5714	66.55	16.3333	66.55	14.6667					47.7	77
76.045	37	66.61	13.8333	66.61	14.8333					47.74	73
76.115	34	66.67	15.6667	66.67	12.6667					47.78	67.25
76.185	39.4286	66.73	18.3333	66.73	13.1667					47.82	64
76.255	39.8571	66.79	15.6667	66.79	13.1667					47.86	52.75
76.325	35.5714	66.85	16.1667	66.85	13					47.9	64
76.395	33.7143	66.91	15.6667	66.91	16.6667					47.94	52
76.465	42.7143	66.97	17.5	66.97	15.3333					47.98	53.5
76.535	33.2857	67.03	19	67.03	13.1667					48.02	47.25
76.605	31.4286	67.09	21.6667	67.09	13.6667					48.06	52.25
76.675	28.8571	67.15	20.5	67.15	14.5					48.1	46.5
76.745	31.4286	67.21	18.5	67.21	11.6667					48.14	48.5
76.815	27.1429	67.27	19.8333	67.27	18.1667					48.18	51.5
76.885	24.8571	67.33	14.6667	67.33	16.3333					48.22	48.25
76.955	22.8571	67.39	17.3333	67.39	16.1667					48.26	43.25
77.025	21.2857	67.45	22.1667	67.45	13.8333					48.3	47
77.095	20	67.51	21.6667	67.51	15.8333					48.34	46
77.165	15.8571	67.57	24	67.57	13.6667					48.38	42.25
77.235	17.4286	67.63	24.3333	67.63	12					48.42	49.75
77.305	15.1429	67.69	24.5	67.69	14.5					48.46	50.25
77.375	12.4286	67.75	26.5	67.75	16					48.5	51.5
77.445	11.1429	67.81	27.6667	67.81	16.5					48.54	49.75
77.515	11.8571	67.87	26.6667	67.87	20					48.58	48.25
77.585	10.5714	67.93	27.1667	67.93	19					48.62	45
77.655	8.57143	67.99	32.8333	67.99	18.8333					48.66	46.5
77.725	8.14286	68.05	31	68.05	18.6667					48.7	46
77.795	8.85714	68.11	30	68.11	20.5					48.74	48
77.865	9	68.17	34.6667	68.17	16.1667					48.78	48.25
77.935	6.57143	68.23	33.8333	68.23	21.8333					48.82	42
78.005	9.28571	68.29	34.5	68.29	23.3333					48.86	47.75
78.075	10.1429	68.35	39.1667	68.35	18.6667					48.9	41.5
78.145	12.7143	68.41	34.1667	68.41	19.5					48.94	31.5
78.215	9.85714	68.47	44.8333	68.47	21.1667					48.98	41.5
78.285	8.57143	68.53	51	68.53	21.3333					49.02	35
78.355	10.5714	68.59	57.3333	68.59	24.1667					49.06	33
78.425	10.1429	68.65	71.8333	68.65	21.5					49.1	31.75
78.495	9.85714	68.71	85.1667	68.71	23.3333					49.14	36.75
78.565	10.1429	68.77	81.5	68.77	27					49.18	30
78.635	11	68.83	76.1667	68.83	23.3333					49.22	26.75
78.705	9.71429	68.89	76.3333	68.89	23.5					49.26	26.5
78.775	8.71429	68.95	82.1667	68.95	31.6667					49.3	22.25
78.845	9.57143	69.01	80.1667	69.01	28.8333					49.34	22.25
78.915	10	69.07	94	69.07	34					49.38	21.75
78.985	8.42857	69.13	100.833	69.13	26					49.42	28
79.055	9.14286	69.19	98.1667	69.19	31.3333					49.46	24.5
79.125	7.14286	69.25	102.5	69.25	31.3333					49.5	22.25
79.195	7.85714	69.31	105.5	69.31	36.1667					49.54	27
79.265	6.71429	69.37	101	69.37	35.8333					49.58	18.75
79.335	7.57143	69.43	105	69.43	31.5					49.62	23
79.405	8.57143	69.49	90.5	69.49	31.1667					49.66	21.75
79.475	7.28571	69.55	89.1667	69.55	36.5					49.7	30.75
79.545	7.42857	69.61	82.5	69.61	30.8333					49.74	30.5
79.615	7.71429	69.67	82.6667	69.67	27.8333					49.78	25.25
79.685	8.28571	69.73	69.5	69.73	29.5					49.82	28
79.755	8	69.79	71.3333	69.79	30.1667					49.86	34
79.825	8.57143	69.85	70.3333	69.85	42.1667					49.9	32.5
79.895	8.28571	69.91	62.1667	69.91	25.8333					49.94	25.5
79.965	9	69.97	56.1667	69.97	25					49.98	30.75
80.035	7.28571	70.03	52.3333	70.03	20.6667					50.02	33.75
80.105	8.57143	70.09	44.1667	70.09	21.1667					50.06	32.25
80.175	7.14286	70.15	41	70.15	17.5					50.1	31.75
80.245	11.7143	70.21	43.1667	70.21	19.5					50.14	30.25
80.315	7.57143	70.27	41.8333	70.27	18.6667					50.18	29.5
80.385	9.42857	70.33	42.8333	70.33	19.3333					50.22	33.75
80.455	7.42857	70.39	35.3333	70.39	18.1667					50.26	33.25
80.525	6.71429	70.45	30.6667	70.45	16.6667					50.3	36.5
80.595	8	70.51	32.6667	70.51	22.1667					50.34	32
80.665	7.28571	70.57	31.5	70.57	18.3333					50.38	32.25
80.735	7.42857	70.63	28.8333	70.63	17					50.42	30
80.805	8.42857	70.69	25.1667	70.69	17.6667					50.46	28.5
80.875	8.14286	70.75	26.1667	70.75	15.8333					50.5	28.75
80.945	6.42857	70.81	25.6667	70.81	17.3333					50.54	29.5
81.015	6.71429	70.87	23.6667	70.87	17.5					50.58	28.5
81.085	7.42857	70.93	22.5	70.93	14.1667					50.62	26.25
81.155	6	70.99	24.8333	70.99	17					50.66	23.25
81.225	8.57143	71.05	18.6667	71.05	17.3333					50.7	20
81.295	6.28571	71.11	19.5	71.11	16.1667					50.74	27.25
81.365	7.57143	71.17	20.3333	71.17	15.1667					50.78	23
81.435	8.14286	71.23	20.6667	71.23	13.6667					50.82	20
81.505	8.28571	71.29	18.6667	71.29	18.8333					50.86	21
81.575	9.85714	71.35	18.3333	71.35	14.8333					50.9	21.25
81.645	7.57143	71.41	16.8333	71.41	14.8333					50.94	23.75
81.715	8.42857	71.47	18.5	71.47	13					50.98	21.5
81.785	8.14286	71.53	20	71.53	15.8333					51.02	20.25
81.855	7	71.59	20.3333	71.59	12.6667					51.06	25.75
81.925	6	71.65	19.6667	71.65	13.1667					51.1	23.5
81.995	9.14286	71.71	16.3333	71.71	15.3333					51.14	18.75
82.065	6.57143	71.77	14.6667	71.77	12.8333					51.18	25
82.135	7.42857	71.83	17.3333	71.83	13.8333					51.22	21
82.205	10	71.89	18	71.89	17.6667					51.26	29
82.275	7.71429	71.95	16	71.95	15.5					51.3	23.5
82.345	7.14286	72.01	22.8333	72.01	19.6667					51.34	22.5
82.415	9.14286	72.07	18.5	72.07	15.8333					51.38	32.75
82.485	9.57143	72.13	15.1667	72.13	21.5					51.42	29.5
82.555	7	72.19	25.6667	72.19	19.6667					51.46	29.25
82.625	6.42857	72.25	26	72.25	21.5					51.5	32
82.695	7.85714	72.31	37.6667	72.31	30.3333					51.54	32.5
82.765	7.85714	72.37	78.3333	72.37	46					51.58	36
82.835	7	72.43	131.333	72.43	78.6667					51.62	26.75
82.905	6.71429	72.49	2489	72.49	452.833					51.66	34.5
82.975	6.85714	72.55	70107.7	72.55	167980					51.7	36
83.045	8.28571	72.61	49151.5	72.61	10274					51.74	36.75
83.115	7.71429	72.67	1769.5	72.67	107.333					51.78	28.75
83.185	6.28571	72.73	158.167	72.73	38.8333					51.82	40.25
83.255	7	72.79	48.8333	72.79	26.3333					51.86	36
83.325	7.71429	72.85	21.3333	72.85	26					51.9	34
83.395	7.57143	72.91	20.8333	72.91	22.6667					51.94	32.75
83.465	6.42857	72.97	14.6667	72.97	18.6667					51.98	30.25
83.535	6.28571	73.03	12.6667	73.03	14.5					52.02	31.5
83.605	8.42857	73.09	16.3333	73.09	15					52.06	28.75
83.675	6.14286	73.15	17	73.15	14.3333					52.1	28.75
83.745	6.42857	73.21	15	73.21	12.8333					52.14	36.25
83.815	6.85714	73.27	14.5	73.27	12.5					52.18	26.25
83.885	7	73.33	13.1667	73.33	11					52.22	27.75
83.955	8.14286	73.39	17	73.39	11					52.26	28.75
84.025	8.14286	73.45	17.1667	73.45	11.3333					52.3	26
84.095	7	73.51	13.1667	73.51	11.5					52.34	28.75
84.165	6.71429	73.57	15.8333	73.57	12.1667					52.38	30.5
84.235	7.85714	73.63	11	73.63	12.3333					52.42	23
84.305	8.42857	73.69	12	73.69	11.3333					52.46	25.5
84.375	6.57143	73.75	14.8333	73.75	9.5					52.5	25.75
84.445	6.28571	73.81	13.1667	73.81	12					52.54	23.75
84.515	7.71429	73.87	11.6667	73.87	9.16667					52.58	21.75
84.585	7.28571	73.93	9.16667	73.93	10.5					52.62	20.75
84.655	5.71429	73.99	10.5	73.99	12.5					52.66	21.5
84.725	8.14286	74.05	10.6667	74.05	11.3333					52.7	21.25
84.795	5.28571	74.11	9.16667	74.11	12					52.74	31.5
84.865	7	74.17	7.16667	74.17	10					52.78	21.25
84.935	7.57143	74.23	11.5	74.23	11.8333					52.82	24.25
85.005	7.42857	74.29	10.8333	74.29	9.5					52.86	29
85.075	6.57143	74.35	10.5	74.35	8.33333					52.9	33.5
85.145	5.71429	74.41	9.33333	74.41	9.33333					52.94	30.5
85.215	5.57143	74.47	7.66667	74.47	9.16667					52.98	32.25
85.285	8.42857	74.53	12.6667	74.53	9.16667					53.02	30.5
85.355	6.42857	74.59	12.1667	74.59	14					53.06	34.5
85.425	7.28571	74.65	11.1667	74.65	11.1667					53.1	35.5
85.495	7	74.71	11.5	74.71	9.16667					53.14	37.25
85.565	7.57143	74.77	12.1667	74.77	9.5					53.18	45.5
85.635	4.57143	74.83	13.5	74.83	12					53.22	44
85.705	7.28571	74.89	15	74.89	9.66667					53.26	46.25
85.775	7.71429	74.95	14	74.95	9.33333					53.3	49.25
85.845	7.71429	75.01	15.8333	75.01	7.83333					53.34	45.5
85.915	7.71429	75.07	15.5	75.07	7.5					53.38	50.25
85.985	7.28571	75.13	21.1667	75.13	9.33333					53.42	46.25
86.055	7.57143	75.19	18	75.19	8.83333					53.46	53.25
86.125	7.57143	75.25	17	75.25	10					53.5	49.75
86.195	7.71429	75.31	19.3333	75.31	10.1667					53.54	54.25
86.265	7.28571	75.37	22	75.37	8.5					53.58	56.5
86.335	8.85714	75.43	22	75.43	9.33333					53.62	55.5
86.405	7	75.49	19.3333	75.49	10.8333					53.66	49.5
86.475	7.85714	75.55	20.1667	75.55	8.16667					53.7	62.75
86.545	7.42857	75.61	25.6667	75.61	10					53.74	54.25
86.615	7.85714	75.67	24.1667	75.67	11.6667					53.78	57.75
86.685	8	75.73	27.1667	75.73	10.3333					53.82	52.25
86.755	8.42857	75.79	23.8333	75.79	11.6667					53.86	53.25
86.825	6.71429	75.85	29.6667	75.85	11.5					53.9	50.75
86.895	7	75.91	27	75.91	10					53.94	52.5
86.965	6.85714	75.97	23.8333	75.97	10.3333					53.98	56.25
87.035	5.42857	76.03	23.8333	76.03	11.1667					54.02	56.75
87.105	6.28571	76.09	23.1667	76.09	8.16667					54.06	53.75
87.175	6.14286	76.15	21.8333	76.15	10.5					54.1	56.75
87.245	7.57143	76.21	23.6667	76.21	12.5					54.14	62.5
87.315	8.57143	76.27	26.6667	76.27	7.66667					54.18	60.75
87.385	8.42857	76.33	20.6667	76.33	9.16667					54.22	60.75
87.455	7.28571	76.39	20.1667	76.39	8.5					54.26	68.5
87.525	8.71429	76.45	20.1667	76.45	9					54.3	72.25
87.595	5.14286	76.51	20.3333	76.51	8					54.34	73.75
87.665	9.14286	76.57	22	76.57	11.8333					54.38	80
87.735	7.14286	76.63	15.1667	76.63	10.6667					54.42	90.25
87.805	6.85714	76.69	14.1667	76.69	7.83333					54.46	98.5
87.875	6.71429	76.75	13.5	76.75	8.5					54.5	95.75
87.945	7.42857	76.81	13.8333	76.81	11.5					54.54	116.25
88.015	7.14286	76.87	12.1667	76.87	10.3333					54.58	130.25
88.085	7	76.93	14.5	76.93	7.16667					54.62	130
88.155	8	76.99	12.8333	76.99	12.1667					54.66	145
88.225	8	77.05	11.8333	77.05	7.83333					54.7	156
88.295	6.85714	77.11	14	77.11	9.66667					54.74	169.75
88.365	7.14286	77.17	9.83333	77.17	10.3333					54.78	190.75
88.435	6.42857	77.23	11.3333	77.23	9.83333					54.82	213
88.505	8.57143	77.29	8.66667	77.29	10.6667					54.86	217.75
88.575	5.28571	77.35	8.5	77.35	11.5					54.9	217.25
88.645	8.28571	77.41	11	77.41	10.6667					54.94	248.25
88.715	7.57143	77.47	9.16667	77.47	12.6667					54.98	265.75
88.785	7.42857	77.53	10	77.53	11.6667					55.02	285.75
88.855	6	77.59	9.16667	77.59	9.5					55.06	285
88.925	9.14286	77.65	10.1667	77.65	12.8333					55.1	294
88.995	6.85714	77.71	12.8333	77.71	12.3333					55.14	329.25
89.065	8.57143	77.77	12.1667	77.77	11					55.18	336.25
89.135	6.57143	77.83	9.66667	77.83	15.3333					55.22	339.75
89.205	7.71429	77.89	10.3333	77.89	13.8333					55.26	373.75
89.275	7.14286	77.95	8.66667	77.95	11.5					55.3	385.75
89.345	6.57143	78.01	7.66667	78.01	12.3333					55.34	385
89.415	6.28571	78.07	10.1667	78.07	14.8333					55.38	387.5
89.485	9	78.13	11	78.13	19					55.42	397.5
89.555	7.42857	78.19	9.66667	78.19	16.8333					55.46	410.25
89.625	8.14286	78.25	12.6667	78.25	14.1667					55.5	410.5
89.695	8.42857	78.31	10	78.31	14.6667					55.54	421.25
89.765	7.71429	78.37	7.66667	78.37	16.5					55.58	407
89.835	7.42857	78.43	9.16667	78.43	16.8333					55.62	454.5
89.905	8	78.49	11.1667	78.49	14.5					55.66	412.75
89.975	7.71429	78.55	7.5	78.55	15.1667					55.7	438.75
90.045	8.42857	78.61	11.5	78.61	19.8333					55.74	447.75
90.115	8.71429	78.67	7.5	78.67	17					55.78	437.25
90.185	7	78.73	8.83333	78.73	15.5					55.82	423.25
90.255	8.71429	78.79	6.83333	78.79	14.5					55.86	411.25
90.325	8	78.85	8.66667	78.85	17.1667					55.9	398.75
90.395	5.85714	78.91	6.83333	78.91	15.5					55.94	392
90.465	9.28571	78.97	7.16667	78.97	14.5					55.98	385.75
90.535	6.42857	79.03	11	79.03	15					56.02	375.5
90.605	7.14286	79.09	7.5	79.09	16.1667					56.06	337.25
90.675	8	79.15	8.5	79.15	13.8333					56.1	363.25
90.745	6.71429	79.21	7.66667	79.21	17.8333					56.14	356.5
90.815	7.85714	79.27	7.5	79.27	13.3333					56.18	330
90.885	6	79.33	9	79.33	14.5					56.22	323
90.955	7.57143	79.39	9	79.39	12.6667					56.26	300.5
91.025	5.71429	79.45	8.33333	79.45	12.1667					56.3	294
91.095	7.57143	79.51	8	79.51	15.3333					56.34	288.5
91.165	8.14286	79.57	7.5	79.57	12.6667					56.38	269.75
91.235	8	79.63	8	79.63	12.1667					56.42	237.75
91.305	7.85714	79.69	9.16667	79.69	10.8333					56.46	238.25
91.375	6.14286	79.75	7.5	79.75	10.1667					56.5	230.75
91.445	7.71429	79.81	8.5	79.81	9.66667					56.54	213.25
91.515	8.14286	79.87	6.83333	79.87	10.6667					56.58	198.5
91.585	8.42857	79.93	8.5	79.93	11.5					56.62	172.75
91.655	6.28571	79.99	5.16667	79.99	8.83333					56.66	168.5
91.725	8.28571	80.05	8.33333	80.05	7.5					56.7	155.5
91.795	7.85714	80.11	8.66667	80.11	10.5					56.74	145
91.865	7.71429	80.17	8.66667	80.17	9					56.78	132.25
91.935	6.85714	80.23	7.5	80.23	8.33333					56.82	120.25
92.005	5.28571	80.29	6.66667	80.29	9.5					56.86	100.75
92.075	6.42857	80.35	9.33333	80.35	8.66667					56.9	91
92.145	7.57143	80.41	7	80.41	6.66667					56.94	94
92.215	6.57143	80.47	8.16667	80.47	7.16667					56.98	85.25
92.285	6.85714	80.53	7.5	80.53	11					57.02	65
92.355	8.14286	80.59	5.83333	80.59	8.83333					57.06	63.75
92.425	7.28571	80.65	8	80.65	9.33333					57.1	53
92.495	8.14286	80.71	5.16667	80.71	9.16667					57.14	49.75
92.565	6.85714	80.77	6.16667	80.77	7.83333					57.18	43
92.635	9.14286	80.83	7.83333	80.83	7.66667					57.22	39.25
92.705	8.71429	80.89	8.33333	80.89	9.33333					57.26	33.75
92.775	7.57143	80.95	10.6667	80.95	10.5					57.3	32.5
92.845	6.85714	81.01	7	81.01	8.5					57.34	30.5
92.915	5	81.07	8.5	81.07	8.16667					57.38	34.25
92.985	8.71429	81.13	6.83333	81.13	9.5					57.42	25
93.055	7.28571	81.19	6.16667	81.19	9.16667					57.46	28.5
93.125	8.42857	81.25	7	81.25	6.83333					57.5	24.5
93.195	7.14286	81.31	8.5	81.31	9.16667					57.54	21.5
93.265	8.57143	81.37	8.33333	81.37	8					57.58	20.25
93.335	5.42857	81.43	8.33333	81.43	10.3333					57.62	18.5
93.405	7.28571	81.49	8.33333	81.49	7.16667					57.66	19.25
93.475	6.85714	81.55	7.66667	81.55	9.33333					57.7	20.5
93.545	6.42857	81.61	7.66667	81.61	7.16667					57.74	22.75
93.615	7.14286	81.67	9.83333	81.67	9.66667					57.78	19.5
93.685	7.71429	81.73	7.83333	81.73	6.33333					57.82	21.25
93.755	7.85714	81.79	8	81.79	9.83333					57.86	19.25
93.825	7.57143	81.85	7.16667	81.85	7.33333					57.9	21.25
93.895	7.85714	81.91	9	81.91	9.16667					57.94	23
93.965	7.28571	81.97	8.5	81.97	8.5					57.98	17.75
94.035	8.71429	82.03	9	82.03	7.83333					58.02	18.25
94.105	9.14286	82.09	5.66667	82.09	9.16667					58.06	23
94.175	7.42857	82.15	6.16667	82.15	9.66667					58.1	20
94.245	8.28571	82.21	5.66667	82.21	10					58.14	21
94.315	7.14286	82.27	6.83333	82.27	8.33333					58.18	26.75
94.385	7.28571	82.33	8	82.33	5.16667					58.22	24
94.455	7.57143	82.39	6.83333	82.39	8.33333					58.26	22.75
94.525	5.42857	82.45	6.66667	82.45	7.5					58.3	21
94.595	7.14286	82.51	7.33333	82.51	8.33333					58.34	17.75
94.665	6.57143	82.57	7.16667	82.57	7					58.38	13.5
94.735	6.28571	82.63	8.16667	82.63	8.66667					58.42	19
94.805	6.85714	82.69	7.33333	82.69	7.66667					58.46	17.25
94.875	10.1429	82.75	8.66667	82.75	8.83333					58.5	13.25
94.945	8.14286	82.81	6.66667	82.81	10.1667					58.54	16.75
95.015	5.85714	82.87	9	82.87	8.33333					58.58	16.25
95.085	9	82.93	7.16667	82.93	8					58.62	14.75
95.155	7.71429	82.99	8.33333	82.99	8					58.66	16.5
95.225	7.28571	83.05	7.66667	83.05	8.5					58.7	17.5
95.295	8.14286	83.11	6.66667	83.11	10.5					58.74	15.5
95.365	7.57143	83.17	7.33333	83.17	9.5					58.78	12.75
95.435	6.85714	83.23	6.66667	83.23	7.16667					58.82	12.5
95.505	6.28571	83.29	7.33333	83.29	6.5					58.86	16.75
95.575	7.42857	83.35	7.5	83.35	7.16667					58.9	13.5
95.645	5	83.41	5.66667	83.41	6					58.94	10.5
95.715	8.28571	83.47	7.5	83.47	10.3333					58.98	9.75
95.785	7.57143	83.53	7.33333	83.53	8.5					59.02	8.25
95.855	7.14286	83.59	5.33333	83.59	8.33333					59.06	14
95.925	7.57143	83.65	9.33333	83.65	8.16667					59.1	12
95.995	6.71429	83.71	8.16667	83.71	8.83333					59.14	9.5
96.065	8	83.77	7.5	83.77	5.83333					59.18	11.75
96.135	8.28571	83.83	5.16667	83.83	8					59.22	8.75
96.205	6.42857	83.89	8.33333	83.89	8.5					59.26	9.5
96.275	7.14286	83.95	5.83333	83.95	7.33333					59.3	13.25
96.345	8	84.01	7.5	84.01	6.16667					59.34	10
96.415	7.28571	84.07	8.5	84.07	7.83333					59.38	10.75
96.485	7.28571	84.13	8.33333	84.13	9					59.42	9.25
96.555	7.71429	84.19	6.83333	84.19	6.83333					59.46	5.5
96.625	6.42857	84.25	7.33333	84.25	7.83333					59.5	11.5
96.695	8.14286	84.31	6.66667	84.31	8.33333					59.54	9.75
96.765	7.42857	84.37	7	84.37	8.83333					59.58	10
96.835	9.42857	84.43	7.83333	84.43	8					59.62	12.5
96.905	6.42857	84.49	6.66667	84.49	8					59.66	10.5
96.975	8.71429	84.55	9.5	84.55	7.5					59.7	9
97.045	10.5714	84.61	7.16667	84.61	6.66667					59.74	11
97.115	7.71429	84.67	7.83333	84.67	8.83333					59.78	10.75
97.185	8	84.73	6.16667	84.73	6.66667					59.82	10.5
97.255	8.42857	84.79	8	84.79	7.83333					59.86	13.25
97.325	11.1429	84.85	7.66667	84.85	6.5					59.9	10.25
97.395	8.28571	84.91	7	84.91	5.5					59.94	9.25
97.465	8.14286	84.97	6.66667	84.97	6					59.98	8.5
97.535	7.28571	85.03	7.66667	85.03	8.83333					60.02	7.5
97.605	9	85.09	9.16667	85.09	6					60.06	13
97.675	10.4286	85.15	7.33333	85.15	8					60.1	9.75
97.745	7.14286	85.21	6.83333	85.21	8.66667					60.14	9.25
97.815	7.14286	85.27	8.83333	85.27	8					60.18	8.75
97.885	9	85.33	7.5	85.33	5.66667					60.22	9.25
97.955	7	85.39	6.66667	85.39	9					60.26	9
98.025	8.57143	85.45	7.5	85.45	8.16667					60.3	10.25
98.095	8.28571	85.51	6.5	85.51	6.83333					60.34	11
98.165	6.85714	85.57	5.33333	85.57	7.83333					60.38	13.25
98.235	8.71429	85.63	7.66667	85.63	6.16667					60.42	8.75
98.305	7.57143	85.69	6.83333	85.69	6.5					60.46	9
98.375	10.4286	85.75	8	85.75	6.83333					60.5	10.5
98.445	10.7143	85.81	4.83333	85.81	7.66667					60.54	9.75
98.515	9.14286	85.87	7.66667	85.87	8.16667					60.58	11.5
98.585	8.42857	85.93	8.33333	85.93	9					60.62	7.75
98.655	9	85.99	7.5	85.99	8.5					60.66	9.75
98.725	8.57143	86.05	7.16667	86.05	6.16667					60.7	10.5
98.795	9.71429	86.11	6.66667	86.11	8.33333					60.74	9.75
98.865	9.28571	86.17	8.66667	86.17	6.5					60.78	10.25
98.935	8.14286	86.23	7.66667	86.23	7.66667					60.82	10.5
99.005	9.57143	86.29	5.66667	86.29	11.5					60.86	12
99.075	6.14286	86.35	6.66667	86.35	6.16667					60.9	9.5
99.145	8.28571	86.41	7.66667	86.41	9.16667					60.94	8
99.215	6.14286	86.47	5.33333	86.47	6.83333					60.98	10
99.285	10.8571	86.53	6.83333	86.53	9.16667					61.02	9
99.355	8.57143	86.59	8.16667	86.59	6.83333					61.06	10.5
99.425	9.57143	86.65	6.33333	86.65	8.66667					61.1	9.75
99.495	12.5714	86.71	6.66667	86.71	7.66667					61.14	8.75
99.565	8.28571	86.77	6.16667	86.77	6.5					61.18	10.25
99.635	8.42857	86.83	8.33333	86.83	7.16667					61.22	9.5
99.705	9	86.89	7.5	86.89	5.33333					61.26	9
99.775	8.57143	86.95	8.16667	86.95	8.5					61.3	9.25
99.845	9.42857	87.01	7.5	87.01	7.83333					61.34	8.5
99.915	10.5714	87.07	7.5	87.07	5.83333					61.38	9.5
99.985	9.42857	87.13	7.33333	87.13	7.33333					61.42	7.25
100.055	8.57143	87.19	7	87.19	7.5					61.46	8.5
100.125	8.71429	87.25	5.66667	87.25	7.33333					61.5	10.75
100.195	8.57143	87.31	6.16667	87.31	6.5					61.54	7.75
100.265	12.7143	87.37	8.16667	87.37	7					61.58	9.25
100.335	12.7143	87.43	8.16667	87.43	6.66667					61.62	8
100.405	9.85714	87.49	8.33333	87.49	7.33333					61.66	11
100.475	11.1429	87.55	6.66667	87.55	6.5					61.7	6.5
100.545	11.2857	87.61	6.83333	87.61	6.5					61.74	8.75
100.615	9.14286	87.67	6	87.67	9					61.78	9.75
100.685	11.7143	87.73	5.5	87.73	8					61.82	11.25
100.755	12.8571	87.79	7.5	87.79	7.66667					61.86	7
100.825	9.85714	87.85	7.33333	87.85	7.83333					61.9	9
100.895	13.1429	87.91	7.83333	87.91	7.16667					61.94	8.75
100.965	12.5714	87.97	6.33333	87.97	6					61.98	6
101.035	11	88.03	8.5	88.03	7.16667					62.02	10
101.105	11.7143	88.09	5.83333	88.09	5.5					62.06	6
101.175	14.2857	88.15	8.16667	88.15	7.33333					62.1	8.25
101.245	12	88.21	7.83333	88.21	7.5					62.14	8.75
101.315	13.1429	88.27	8.83333	88.27	7					62.18	8.5
101.385	12.5714	88.33	8.5	88.33	9.33333					62.22	7.5
101.455	13.8571	88.39	7	88.39	7.83333					62.26	10.75
101.525	12.7143	88.45	7.16667	88.45	9					62.3	8.5
101.595	11.4286	88.51	6.83333	88.51	6.5					62.34	8
101.665	13.7143	88.57	6.5	88.57	7.83333					62.38	8.25
101.735	16.1429	88.63	5.83333	88.63	6.33333					62.42	8.5
101.805	15.1429	88.69	6.16667	88.69	4.33333					62.46	4.25
101.875	16	88.75	7.33333	88.75	7.66667					62.5	7.75
101.945	14.2857	88.81	7.16667	88.81	7.16667					62.54	7.25
102.015	16.1429	88.87	6.83333	88.87	6.5					62.58	6.75
102.085	16.1429	88.93	7.66667	88.93	7.33333					62.62	8.75
102.155	18.1429	88.99	9	88.99	8.66667					62.66	10
102.225	19.2857	89.05	5.66667	89.05	5.83333					62.7	10.5
102.295	20.8571	89.11	5.66667	89.11	8.66667					62.74	8.25
102.365	19.1429	89.17	7.66667	89.17	8.33333					62.78	7
102.435	19.1429	89.23	8.83333	89.23	6.83333					62.82	7.5
102.505	24.2857	89.29	6.33333	89.29	9					62.86	10.75
102.575	19.7143	89.35	8.83333	89.35	9.16667					62.9	9
102.645	24.4286	89.41	5.33333	89.41	8.5					62.94	6.75
102.715	22.4286	89.47	8.66667	89.47	7.16667					62.98	10
102.785	28	89.53	7	89.53	8					63.02	9.25
102.855	24.8571	89.59	7	89.59	5.66667					63.06	8.75
102.925	31.8571	89.65	7.33333	89.65	6.5					63.1	6
102.995	30	89.71	6.5	89.71	7.33333					63.14	10.25
103.065	36.8571	89.77	7.16667	89.77	7.33333					63.18	8.75
103.135	36.5714	89.83	8.5	89.83	6					63.22	9.25
103.205	45.1429	89.89	9.33333	89.89	5					63.26	9.5
103.275	45.4286	89.95	4.33333	89.95	6.5					63.3	8.75
103.345	52.2857	90.01	7.16667	90.01	6.33333					63.34	7.5
103.415	53.5714	90.07	6.83333	90.07	5.66667					63.38	9.5
103.485	68.7143	90.13	6.66667	90.13	5.83333					63.42	11.75
103.555	76.5714	90.19	6.5	90.19	6.83333					63.46	8.75
103.625	101.857	90.25	8.16667	90.25	6.66667					63.5	8.5
103.695	117.857	90.31	4.83333	90.31	8					63.54	10.25
103.765	150.571	90.37	6.33333	90.37	7.5					63.58	9.25
103.835	212.429	90.43	7.16667	90.43	7					63.62	8.75
103.905	321.714	90.49	5.83333	90.49	7					63.66	6.5
103.975	649	90.55	8.5	90.55	6.66667					63.7	7
104.045	3572.71	90.61	7.33333	90.61	6					63.74	6.25
104.115	156223	90.67	7.5	90.67	7.16667					63.78	7.5
104.185	756872	90.73	6.5	90.73	6					63.82	12.25
104.255	168626	90.79	7	90.79	5.66667					63.86	7.5
104.325	2208	90.85	7.83333	90.85	7.16667					63.9	8
104.395	635.143	90.91	7.33333	90.91	8.16667					63.94	10.5
104.465	366.714	90.97	5.83333	90.97	6.16667					63.98	7.5
104.535	184.857	91.03	7	91.03	9.5					64.02	11.25
104.605	142.857	91.09	8	91.09	8.33333					64.06	6.25
104.675	113.714	91.15	6.5	91.15	7					64.1	8.5
104.745	90.1429	91.21	7	91.21	6.83333					64.14	10.25
104.815	71	91.27	4.66667	91.27	6.83333					64.18	9.25
104.885	67.8571	91.33	7.83333	91.33	8.66667					64.22	9.25
104.955	59.8571	91.39	8	91.39	5.83333					64.26	10.75
105.025	57.7143	91.45	7.16667	91.45	7					64.3	9.25
105.095	45	91.51	8.16667	91.51	5.16667					64.34	7
105.165	39.7143	91.57	6.66667	91.57	6.33333					64.38	8.5
105.235	41.5714	91.63	8	91.63	8					64.42	7.5
105.305	33.8571	91.69	7.5	91.69	7.66667					64.46	8.75
105.375	30.1429	91.75	7.5	91.75	7					64.5	8.25
105.445	27.1429	91.81	8.83333	91.81	6					64.54	10.25
105.515	29.8571	91.87	7	91.87	5.66667					64.58	9
105.585	22.4286	91.93	8.5	91.93	9.16667					64.62	8.5
105.655	24.2857	91.99	6.66667	91.99	7.5					64.66	7
105.725	25.4286	92.05	9	92.05	6					64.7	6.75
105.795	22.5714	92.11	8.83333	92.11	6.66667					64.74	5.25
105.865	21.5714	92.17	7.16667	92.17	7					64.78	10
105.935	19.8571	92.23	7.66667	92.23	5.16667					64.82	9.75
106.005	19.2857	92.29	8.66667	92.29	7.16667					64.86	8
106.075	20.4286	92.35	7.66667	92.35	8.33333					64.9	10.5
106.145	20.7143	92.41	5.83333	92.41	7.5					64.94	7.75
106.215	19.1429	92.47	7	92.47	7.5					64.98	9.75
106.285	17.1429	92.53	8.5	92.53	8.16667					65.02	7.75
106.355	16.4286	92.59	5.83333	92.59	7.5					65.06	8.25
106.425	15.5714	92.65	7.5	92.65	7.66667					65.1	9.75
106.495	15	92.71	6.83333	92.71	5.5					65.14	7.25
106.565	15.8571	92.77	6.5	92.77	6.5					65.18	11.5
106.635	15	92.83	9.16667	92.83	6.5					65.22	7.5
106.705	18.2857	92.89	6.83333	92.89	9.66667					65.26	5.75
106.775	16.7143	92.95	6	92.95	7.66667					65.3	12.25
106.845	16.1429	93.01	10	93.01	6.5					65.34	7
106.915	13.7143	93.07	6.33333	93.07	7.5					65.38	7.25
106.985	11.8571	93.13	7.83333	93.13	8.16667					65.42	7.5
107.055	15	93.19	6.83333	93.19	8.5					65.46	8
107.125	17.8571	93.25	8.5	93.25	7					65.5	6.5
107.195	17.2857	93.31	5	93.31	7.5					65.54	7
107.265	15.4286	93.37	5.66667	93.37	5.5					65.58	9.25
107.335	13	93.43	7.83333	93.43	6.66667					65.62	9.25
107.405	16.2857	93.49	8.16667	93.49	7					65.66	7.25
107.475	13	93.55	5.83333	93.55	8					65.7	6.75
107.545	11.5714	93.61	8	93.61	6.33333					65.74	7.25
107.615	13.7143	93.67	5.66667	93.67	6.33333					65.78	10.75
107.685	14	93.73	7.33333	93.73	6.5					65.82	9.5
107.755	12.1429	93.79	6.33333	93.79	10					65.86	7.75
107.825	10.2857	93.85	7.66667	93.85	8.33333					65.9	7.75
107.895	11.8571	93.91	8	93.91	8.66667					65.94	8
107.965	10.8571	93.97	9.5	93.97	7.83333					65.98	10
108.035	13.7143	94.03	6.5	94.03	10.1667					66.02	6.5
108.105	11.1429	94.09	8	94.09	6.16667					66.06	7.75
108.175	10.2857	94.15	5.83333	94.15	8.16667					66.1	7
108.245	11.4286	94.21	7.16667	94.21	8.5					66.14	9.5
108.315	9.42857	94.27	6.16667	94.27	6.66667					66.18	10.75
108.385	10.4286	94.33	9	94.33	7.66667					66.22	7
108.455	11	94.39	9.16667	94.39	7.5					66.26	8.25
108.525	12.1429	94.45	5.83333	94.45	6.16667					66.3	9.25
108.595	10	94.51	7.33333	94.51	8					66.34	8.25
108.665	15.7143	94.57	6.5	94.57	7.16667					66.38	8
108.735	14	94.63	7.83333	94.63	8.5					66.42	9.25
108.805	11.5714	94.69	7.83333	94.69	7					66.46	8
108.875	11.8571	94.75	7.5	94.75	7					66.5	9.75
108.945	12.1429	94.81	6.83333	94.81	7.33333					66.54	8.75
109.015	16.2857	94.87	7.16667	94.87	8					66.58	9
109.085	12.5714	94.93	7.16667	94.93	8.16667					66.62	4.75
109.155	18.8571	94.99	10.3333	94.99	9.33333					66.66	7.5
109.225	19.1429	95.05	8.33333	95.05	7.5					66.7	10
109.295	18.1429	95.11	7	95.11	6.83333					66.74	8.25
109.365	20.5714	95.17	6.5	95.17	8.5					66.78	9
109.435	23.2857	95.23	6.83333	95.23	7					66.82	12.5
109.505	22	95.29	5.66667	95.29	8.33333					66.86	8
109.575	20	95.35	6.83333	95.35	6.33333					66.9	7.25
109.645	23.8571	95.41	7.16667	95.41	7.83333					66.94	8.25
109.715	26.1429	95.47	7.16667	95.47	8.16667					66.98	8.75
109.785	29.5714	95.53	6	95.53	8.5					67.02	8.75
109.855	26.4286	95.59	6.16667	95.59	8.5					67.06	7.5
109.925	31	95.65	9.16667	95.65	6.5					67.1	8.5
109.995	35.1429	95.71	6.66667	95.71	9.33333					67.14	10
110.065	28.2857	95.77	7.83333	95.77	8					67.18	9
110.135	32.5714	95.83	8.16667	95.83	8.33333					67.22	8.75
110.205	33.4286	95.89	9.33333	95.89	8.66667					67.26	8.5
110.275	35.1429	95.95	7.16667	95.95	7.83333					67.3	8.75
110.345	33.7143	96.01	7.33333	96.01	9.66667					67.34	6
110.415	38.2857	96.07	6.66667	96.07	7					67.38	11
110.485	34.4286	96.13	8.83333	96.13	8.33333					67.42	8.25
110.555	39.1429	96.19	6.5	96.19	6.5					67.46	9
110.625	35.7143	96.25	6.5	96.25	7.33333					67.5	5
110.695	37.2857	96.31	6.83333	96.31	6.16667					67.54	9.25
110.765	33	96.37	5.83333	96.37	8.5					67.58	8.75
110.835	36.1429	96.43	8.5	96.43	9.16667					67.62	6.75
110.905	32	96.49	10.3333	96.49	6.5					67.66	10.25
110.975	37.5714	96.55	7.16667	96.55	9.16667					67.7	6
111.045	35.7143	96.61	8.16667	96.61	5.5					67.74	6.75
111.115	34.2857	96.67	8.5	96.67	8.83333					67.78	5.5
111.185	27.5714	96.73	11.1667	96.73	6.16667					67.82	10.25
111.255	31.5714	96.79	6.33333	96.79	7.83333					67.86	8.25
111.325	32.8571	96.85	8.33333	96.85	8.16667					67.9	8.5
111.395	27.1429	96.91	8.33333	96.91	7					67.94	9.25
111.465	27.8571	96.97	9	96.97	8.5					67.98	7
111.535	24.4286	97.03	7.5	97.03	10.3333					68.02	7.75
111.605	24.5714	97.09	9	97.09	9					68.06	6.25
111.675	22.5714	97.15	7.83333	97.15	9.66667					68.1	8.5
111.745	22.1429	97.21	8.5	97.21	8					68.14	10.5
111.815	19.2857	97.27	6.33333	97.27	6.33333					68.18	9.5
111.885	18.2857	97.33	6.16667	97.33	5.33333					68.22	8
111.955	16	97.39	7.5	97.39	8.83333					68.26	7.5
112.025	17.7143	97.45	8.66667	97.45	5.5					68.3	9.25
112.095	15	97.51	7.16667	97.51	7.66667					68.34	9
112.165	15.8571	97.57	10.5	97.57	7.83333					68.38	7.25
112.235	14.1429	97.63	10.3333	97.63	9					68.42	11.5
112.305	10	97.69	9.66667	97.69	7.83333					68.46	8.75
112.375	10.8571	97.75	8.5	97.75	9.33333					68.5	9
112.445	12.1429	97.81	9	97.81	6.5					68.54	9.5
112.515	10.4286	97.87	8.16667	97.87	7.33333					68.58	8.25
112.585	9.42857	97.93	9.16667	97.93	5.16667					68.62	9.75
112.655	9.71429	97.99	6.83333	97.99	6.83333					68.66	9.25
112.725	9.57143	98.05	7.83333	98.05	9.66667					68.7	8.5
112.795	9.57143	98.11	8.66667	98.11	8.83333					68.74	8.5
112.865	8.85714	98.17	8.33333	98.17	9.66667					68.78	5.25
112.935	9.14286	98.23	10.5	98.23	11.3333					68.82	6.25
113.005	10	98.29	7.66667	98.29	8.66667					68.86	6.5
113.075	9.42857	98.35	7	98.35	9.16667					68.9	4.25
113.145	8.85714	98.41	9	98.41	8.33333					68.94	8.25
113.215	9.57143	98.47	9.5	98.47	9.5					68.98	8
113.285	8	98.53	9.16667	98.53	8					69.02	9.25
113.355	10.5714	98.59	7.66667	98.59	9					69.06	8.75
113.425	9.14286	98.65	10.3333	98.65	8.83333					69.1	10
113.495	10	98.71	8.66667	98.71	10					69.14	7.25
113.565	8.14286	98.77	6.83333	98.77	11					69.18	8.75
113.635	10.2857	98.83	8.66667	98.83	7.16667					69.22	9.75
113.705	7.42857	98.89	8.66667	98.89	10.3333					69.26	6.25
113.775	8.42857	98.95	8.5	98.95	9.16667					69.3	7
113.845	12	99.01	8.66667	99.01	10					69.34	9.5
113.915	9	99.07	10.3333	99.07	7.33333					69.38	11
113.985	8.28571	99.13	8.5	99.13	9.16667					69.42	8.5
114.055	11.2857	99.19	10.5	99.19	11.6667					69.46	8.75
114.125	7.85714	99.25	9	99.25	8.16667					69.5	7.75
114.195	8.71429	99.31	10.1667	99.31	7.5					69.54	8.5
114.265	10	99.37	8.83333	99.37	8					69.58	10.25
114.335	9.71429	99.43	8.66667	99.43	9					69.62	7.75
114.405	9.57143	99.49	8.5	99.49	8.33333					69.66	9.5
114.475	8	99.55	7.5	99.55	8.83333					69.7	8.75
114.545	6.85714	99.61	8.5	99.61	11.1667					69.74	9.25
114.615	9	99.67	9.33333	99.67	8.83333					69.78	8.75
114.685	7.14286	99.73	10.8333	99.73	10.3333					69.82	8.5
114.755	8.71429	99.79	8.66667	99.79	9					69.86	5.25
114.825	10	99.85	9.66667	99.85	9					69.9	7.75
114.895	7.85714	99.91	8.33333	99.91	13.6667					69.94	8.75
114.965	6.71429	99.97	9.5	99.97	11.3333					69.98	6
115.035	7.71429	100.03	7	100.03	10					70.02	8
115.105	8	100.09	7.83333	100.09	10.8333					70.06	9.75
115.175	9.71429	100.15	10.3333	100.15	11.6667					70.1	6.5
115.245	9.28571	100.21	8.16667	100.21	10.8333					70.14	7.25
115.315	6.14286	100.27	9.83333	100.27	9.83333					70.18	9.5
115.385	5.57143	100.33	9.66667	100.33	10.3333					70.22	8.25
115.455	9	100.39	9.33333	100.39	11.5					70.26	9.5
115.525	7.28571	100.45	10.8333	100.45	11.3333					70.3	11
115.595	8.42857	100.51	10.6667	100.51	9.83333					70.34	5.75
115.665	7.57143	100.57	10	100.57	13.3333					70.38	6
115.735	6.42857	100.63	12.3333	100.63	12.3333					70.42	10.75
115.805	7.85714	100.69	11.6667	100.69	9.5					70.46	7.25
115.875	6.42857	100.75	10.5	100.75	11.8333					70.5	8.5
115.945	10	100.81	11.1667	100.81	11.3333					70.54	8.25
116.015	8.42857	100.87	13.3333	100.87	12.3333					70.58	9.25
116.085	8.57143	100.93	10.5	100.93	14.6667					70.62	9
116.155	9.14286	100.99	11.5	100.99	11					70.66	10.25
116.225	8.71429	101.05	10.8333	101.05	10.3333					70.7	8.75
116.295	10	101.11	9.16667	101.11	16.1667					70.74	8
116.365	7.71429	101.17	9.16667	101.17	11.5					70.78	9.25
116.435	6.85714	101.23	12.3333	101.23	13					70.82	9
116.505	7.57143	101.29	15.5	101.29	12.1667					70.86	6.75
116.575	8.42857	101.35	10.6667	101.35	11.3333					70.9	8.5
116.645	9	101.41	10.3333	101.41	13.8333					70.94	6
116.715	8.57143	101.47	13.3333	101.47	15					70.98	9.5
116.785	6.57143	101.53	11.8333	101.53	13.3333					71.02	8.5
116.855	7	101.59	12.6667	101.59	13.5					71.06	11
116.925	8.71429	101.65	10.6667	101.65	13.6667					71.1	9.5
116.995	8.42857	101.71	14.5	101.71	15.3333					71.14	10
117.065	8.57143	101.77	13.1667	101.77	15.8333					71.18	7.5
117.135	10.5714	101.83	14.6667	101.83	16.5					71.22	6.25
117.205	8.71429	101.89	13.3333	101.89	20.8333					71.26	14.25
117.275	9.85714	101.95	15	101.95	16.8333					71.3	7.25
117.345	8.28571	102.01	16.5	102.01	17.8333					71.34	10.5
117.415	9.28571	102.07	14.6667	102.07	18					71.38	5.75
117.485	8	102.13	16.5	102.13	23.1667					71.42	8.5
117.555	6.71429	102.19	18	102.19	19.6667					71.46	9
117.625	6.71429	102.25	16.8333	102.25	17					71.5	6
117.695	7.42857	102.31	20.5	102.31	18.1667					71.54	6.75
117.765	7.42857	102.37	17.3333	102.37	20.8333					71.58	10.5
117.835	9.57143	102.43	20.5	102.43	27.8333					71.62	8.5
117.905	8.71429	102.49	16.6667	102.49	23					71.66	11
117.975	6	102.55	19	102.55	22.3333					71.7	8.5
118.045	7.14286	102.61	22.1667	102.61	28.6667					71.74	12.25
118.115	9	102.67	20.1667	102.67	28.1667					71.78	10
118.185	6.71429	102.73	18.6667	102.73	29.8333					71.82	12.5
118.255	7.71429	102.79	20.5	102.79	29					71.86	10.75
118.325	8.14286	102.85	30.8333	102.85	35.1667					71.9	12.25
118.395	10.2857	102.91	24.6667	102.91	36.1667					71.94	10.75
118.465	7.85714	102.97	23.8333	102.97	29.5					71.98	10
118.535	9.14286	103.03	29	103.03	38.1667					72.02	12.25
118.605	6.42857	103.09	35	103.09	42.8333					72.06	12.75
118.675	7.57143	103.15	31.3333	103.15	46.6667					72.1	11.5
118.745	8.85714	103.21	37.8333	103.21	53.6667					72.14	16.5
118.815	8.57143	103.27	36	103.27	53.8333					72.18	15.25
118.885	7.14286	103.33	41	103.33	60.5					72.22	17.25
118.955	7.28571	103.39	47.5	103.39	72.5					72.26	16.25
119.025	7.28571	103.45	52.6667	103.45	76.8333					72.3	23.5
119.095	8.42857	103.51	64.1667	103.51	85.8333					72.34	26.75
119.165	5.57143	103.57	67.5	103.57	92.5					72.38	46
119.235	7.14286	103.63	84.5	103.63	119.167					72.42	87
119.305	7.28571	103.69	112.833	103.69	142.833					72.46	847
119.375	7.57143	103.75	143	103.75	170.5					72.5	12629
119.445	8.71429	103.81	210.167	103.81	219					72.54	113154
119.515	8.28571	103.87	343.833	103.87	286					72.58	150920
119.585	7.85714	103.93	577.167	103.93	445.333					72.62	1095.25
119.655	7.71429	103.99	2090.33	103.99	779.667					72.66	188.25
119.725	9	104.05	11566.3	104.05	4001.83					72.7	69
119.795	8	104.11	57085.8	104.11	66681.2					72.74	41.5
119.865	5.14286	104.17	399749	104.17	1126310					72.78	31
119.935	8.28571	104.23	339953	104.23	298286					72.82	25
120.005	9.85714	104.29	43503	104.29	5235.33					72.86	15.5
120.075	8.57143	104.35	3481.83	104.35	866					72.9	17.75
120.145	8.85714	104.41	1033.83	104.41	613.167					72.94	10.75
120.215	7.28571	104.47	425.667	104.47	353.833					72.98	16
120.285	6.57143	104.53	203.167	104.53	208.333					73.02	13.25
120.355	7.57143	104.59	123.5	104.59	163.833					73.06	11.5
120.425	7.14286	104.65	97.6667	104.65	135.667					73.1	10.25
120.495	6	104.71	76.3333	104.71	113.5					73.14	9.75
120.565	7.42857	104.77	63.1667	104.77	94.6667					73.18	10.75
120.635	7.14286	104.83	61.3333	104.83	80.8333					73.22	13.25
120.705	8	104.89	54	104.89	71.5					73.26	10.5
120.775	7.71429	104.95	50.6667	104.95	67.8333					73.3	10.25
120.845	9	105.01	42.3333	105.01	64.3333					73.34	10.25
120.915	7.14286	105.07	36.3333	105.07	51.5					73.38	9
120.985	7.42857	105.13	34.1667	105.13	49.3333					73.42	10.75
121.055	7.28571	105.19	30.3333	105.19	45.1667					73.46	10.75
121.125	9.28571	105.25	34	105.25	46.3333					73.5	8.5
121.195	6.85714	105.31	31	105.31	39.1667					73.54	8.5
121.265	7.85714	105.37	30.5	105.37	35.8333					73.58	8.5
121.335	8.14286	105.43	28.5	105.43	37.8333					73.62	9.25
121.405	6.14286	105.49	22.5	105.49	34.8333					73.66	10
121.475	6.71429	105.55	25.6667	105.55	31.6667					73.7	9
121.545	8.85714	105.61	23.5	105.61	27.3333					73.74	10.25
121.615	8	105.67	21.8333	105.67	28					73.78	8.5
121.685	6.85714	105.73	25.5	105.73	25					73.82	9
121.755	9.14286	105.79	18.1667	105.79	24					73.86	9.75
121.825	7	105.85	21.5	105.85	26.1667					73.9	9.5
121.895	7.42857	105.91	19.6667	105.91	22.6667					73.94	8.5
121.965	7.28571	105.97	17.8333	105.97	25.3333					73.98	8.75
122.035	7.14286	106.03	16.8333	106.03	23					74.02	7.5
122.105	7.14286	106.09	14.1667	106.09	18.3333					74.06	8.25
122.175	8	106.15	17	106.15	23.8333					74.1	9.25
122.245	8.85714	106.21	16.3333	106.21	20.8333					74.14	9.25
122.315	7.14286	106.27	17.5	106.27	20.8333					74.18	9.75
122.385	8	106.33	15.1667	106.33	20					74.22	8
122.455	7.28571	106.39	15.3333	106.39	17.3333					74.26	10.25
122.525	9.71429	106.45	19.6667	106.45	15					74.3	7.75
122.595	6.71429	106.51	15	106.51	17.3333					74.34	7.25
122.665	9.42857	106.57	17.5	106.57	12.6667					74.38	12.25
122.735	5.57143	106.63	14.5	106.63	15.8333					74.42	6.25
122.805	7.28571	106.69	16	106.69	17.6667					74.46	8.25
122.875	8.85714	106.75	14.6667	106.75	17.8333					74.5	8
122.945	8.71429	106.81	14.8333	106.81	13.5					74.54	11.5
123.015	8.42857	106.87	13	106.87	14.3333					74.58	7
123.085	9.28571	106.93	14.1667	106.93	14					74.62	9.5
123.155	8.85714	106.99	11.3333	106.99	16.1667					74.66	7.25
123.225	8.14286	107.05	16.8333	107.05	11.8333					74.7	7
123.295	8	107.11	14.5	107.11	12.3333					74.74	9.5
123.365	6.57143	107.17	10.5	107.17	11					74.78	7.5
123.435	7.57143	107.23	12.3333	107.23	13.1667					74.82	6.5
123.505	8.85714	107.29	12.6667	107.29	15.6667					74.86	9
123.575	6.57143	107.35	12.6667	107.35	11.3333					74.9	8.75
123.645	8.14286	107.41	13.6667	107.41	14.8333					74.94	7
123.715	8.14286	107.47	9.33333	107.47	11.5					74.98	5
123.785	8	107.53	9	107.53	12.3333					75.02	9.25
123.855	7.85714	107.59	13.8333	107.59	11.5					75.06	8.5
123.925	9.85714	107.65	15.6667	107.65	12					75.1	7.75
123.995	8.28571	107.71	10.8333	107.71	12.1667					75.14	10.5
124.065	8.85714	107.77	13.6667	107.77	10.5					75.18	6.75
124.135	7.28571	107.83	11.1667	107.83	12.1667					75.22	7.25
124.205	7	107.89	10.5	107.89	11.3333					75.26	9.25
124.275	9.14286	107.95	13.3333	107.95	9.33333					75.3	8.25
124.345	7.57143	108.01	10.5	108.01	11.3333					75.34	7.25
124.415	7.28571	108.07	9	108.07	13					75.38	9.25
124.485	9	108.13	11.3333	108.13	11.3333					75.42	7.25
124.555	7.42857	108.19	9.33333	108.19	8.83333					75.46	7.5
124.625	7.57143	108.25	12.8333	108.25	9.5					75.5	6.25
124.695	8.71429	108.31	9.83333	108.31	9.66667					75.54	9.75
124.765	8.28571	108.37	11.8333	108.37	11					75.58	7.75
124.835	7.42857	108.43	13.8333	108.43	9.83333					75.62	5
124.905	8.71429	108.49	13.5	108.49	11.1667					75.66	11.75
124.975	6.85714	108.55	13.3333	108.55	11.8333					75.7	8.75
125.045	8.42857	108.61	15	108.61	10					75.74	6.25
125.115	7.71429	108.67	12.5	108.67	12.3333					75.78	6.25
125.185	9	108.73	14	108.73	10.1667					75.82	7.5
125.255	4.71429	108.79	14.5	108.79	10.6667					75.86	7.5
125.325	7.42857	108.85	21.3333	108.85	11.1667					75.9	6
125.395	7.14286	108.91	15.8333	108.91	10.3333					75.94	8.75
125.465	9.14286	108.97	17.8333	108.97	10.3333					75.98	8.75
125.535	6.85714	109.03	19.8333	109.03	11.5					76.02	7.75
125.605	8.14286	109.09	23	109.09	9.5					76.06	7.5
125.675	8.57143	109.15	17.5	109.15	10.1667					76.1	9.75
125.745	10.7143	109.21	22.8333	109.21	9.16667					76.14	8
125.815	8	109.27	22.3333	109.27	10.1667					76.18	6.5
125.885	11	109.33	29.8333	109.33	10.5					76.22	6.25
125.955	8.28571	109.39	24.8333	109.39	9.83333					76.26	8.75
126.025	7.42857	109.45	24.1667	109.45	7.66667					76.3	8.5
126.095	9.14286	109.51	25.1667	109.51	8.83333					76.34	6.25
126.165	8.42857	109.57	25.1667	109.57	9.5					76.38	6.5
126.235	7.85714	109.63	29.1667	109.63	8					76.42	6.25
126.305	6.85714	109.69	25.1667	109.69	8.5					76.46	9.5
126.375	7.57143	109.75	28.3333	109.75	10.6667					76.5	9.5
126.445	8.42857	109.81	27.1667	109.81	11.5					76.54	9
126.515	8.71429	109.87	30.6667	109.87	9.66667					76.58	6
126.585	9.71429	109.93	29.6667	109.93	9.16667					76.62	9.75
126.655	7.71429	109.99	26	109.99	7.83333					76.66	9.25
126.725	9.85714	110.05	29.6667	110.05	10.6667					76.7	6.5
126.795	9.42857	110.11	26.6667	110.11	7.66667					76.74	5.75
126.865	8.85714	110.17	22.1667	110.17	8.66667					76.78	7
126.935	7.42857	110.23	25.5	110.23	8.5					76.82	7
127.005	7.85714	110.29	27.3333	110.29	10.3333					76.86	7.5
127.075	8.42857	110.35	28.5	110.35	9					76.9	8.75
127.145	7.28571	110.41	28.1667	110.41	10.1667					76.94	7
127.215	8.71429	110.47	24.6667	110.47	7.33333					76.98	9
127.285	8.42857	110.53	24.6667	110.53	8					77.02	8.25
127.355	9.85714	110.59	23.1667	110.59	11.5					77.06	8
127.425	7.57143	110.65	26.8333	110.65	11.3333					77.1	7.5
127.495	7.71429	110.71	27.1667	110.71	8.16667					77.14	6.75
127.565	8.71429	110.77	24.5	110.77	10.5					77.18	12
127.635	8.71429	110.83	27.3333	110.83	12.1667					77.22	9
127.705	9.85714	110.89	18.3333	110.89	6.33333					77.26	8.75
127.775	8.42857	110.95	21.5	110.95	12.5					77.3	7.25
127.845	7.42857	111.01	16.8333	111.01	9.16667					77.34	9
127.915	9.14286	111.07	19	111.07	10.8333					77.38	8.5
127.985	9	111.13	16.1667	111.13	8.83333					77.42	7.5
128.055	6.42857	111.19	16.1667	111.19	6.83333					77.46	6.5
128.125	7.57143	111.25	19	111.25	9.83333					77.5	6.75
128.195	10.5714	111.31	17.5	111.31	11.5					77.54	7
128.265	8.85714	111.37	13.8333	111.37	9.66667					77.58	9
128.335	8.57143	111.43	13.3333	111.43	6					77.62	8
128.405	8.42857	111.49	12	111.49	8					77.66	9
128.475	7	111.55	13.1667	111.55	9.66667					77.7	9.5
128.545	7	111.61	11.3333	111.61	8.83333					77.74	4.5
128.615	10	111.67	10.5	111.67	9.5					77.78	6.75
128.685	6.42857	111.73	11.1667	111.73	7.33333					77.82	7.75
128.755	7.57143	111.79	12.6667	111.79	12.1667					77.86	7.5
128.825	8.71429	111.85	9.5	111.85	7.16667					77.9	6.75
128.895	8.71429	111.91	10.6667	111.91	8.66667					77.94	8.5
128.965	6.28571	111.97	11.1667	111.97	9					77.98	9
129.035	9.28571	112.03	8.33333	112.03	8.83333					78.02	8
129.105	7.85714	112.09	9.33333	112.09	8.83333					78.06	6.25
129.175	7.85714	112.15	8.83333	112.15	7.16667					78.1	8.75
129.245	9.71429	112.21	9.83333	112.21	11.6667					78.14	9.5
129.315	7.85714	112.27	6.66667	112.27	9.83333					78.18	5.75
129.385	7.71429	112.33	9.83333	112.33	7.5					78.22	9.75
129.455	7	112.39	8.83333	112.39	8.5					78.26	8.25
129.525	6.57143	112.45	11.1667	112.45	8.33333					78.3	6.25
129.595	8.42857	112.51	7.16667	112.51	8					78.34	8.25
129.665	9	112.57	9.83333	112.57	9.66667					78.38	6.75
129.735	7.28571	112.63	9.5	112.63	8.33333					78.42	6.75
129.805	8.57143	112.69	7.16667	112.69	9.5					78.46	7.25
129.875	7.42857	112.75	9.16667	112.75	9.5					78.5	6
129.945	7	112.81	10	112.81	8.83333					78.54	6.5
130.015	9.71429	112.87	8.5	112.87	10					78.58	9.25
130.085	7.57143	112.93	9.5	112.93	11.1667					78.62	7.5
130.155	7.85714	112.99	9.16667	112.99	7.16667					78.66	6.25
130.225	6.28571	113.05	10.1667	113.05	9.83333					78.7	7.75
130.295	7.57143	113.11	9	113.11	9.33333					78.74	9.25
130.365	7.57143	113.17	8.83333	113.17	8.66667					78.78	8
130.435	9.28571	113.23	10.8333	113.23	9.33333					78.82	7.25
130.505	9	113.29	8.83333	113.29	10.3333					78.86	10.75
130.575	8.57143	113.35	11	113.35	7.33333					78.9	9.25
130.645	8.85714	113.41	11.5	113.41	8.83333					78.94	9.25
130.715	6.57143	113.47	10.5	113.47	10.3333					78.98	8.25
130.785	10	113.53	7.66667	113.53	9.16667					79.02	10.25
130.855	9.57143	113.59	8.66667	113.59	9.5					79.06	6.75
130.925	9.28571	113.65	8.33333	113.65	9					79.1	6.75
130.995	7.42857	113.71	8.16667	113.71	8.83333					79.14	9
131.065	9.28571	113.77	10.8333	113.77	12.5					79.18	6.25
131.135	8.71429	113.83	6.33333	113.83	11.3333					79.22	9.75
131.205	8.28571	113.89	7.83333	113.89	11.8333					79.26	6
131.275	9.28571	113.95	8	113.95	11.3333					79.3	11
131.345	8.42857	114.01	8	114.01	11					79.34	9.75
131.415	8.85714	114.07	10	114.07	10.6667					79.38	7.5
131.485	8.14286	114.13	7.83333	114.13	11.3333					79.42	5.5
131.555	11.1429	114.19	8.5	114.19	10.8333					79.46	7.25
131.625	10.4286	114.25	8.5	114.25	12					79.5	8.25
131.695	8.85714	114.31	7.83333	114.31	9.83333					79.54	6.5
131.765	7.57143	114.37	8.5	114.37	14.5					79.58	6.75
131.835	8.57143	114.43	7.5	114.43	12.5					79.62	7.75
131.905	7.14286	114.49	11.6667	114.49	11.5					79.66	6.75
131.975	7.57143	114.55	8	114.55	11.8333					79.7	6
132.045	9	114.61	7.33333	114.61	11.3333					79.74	8
132.115	8.57143	114.67	8.5	114.67	12.8333					79.78	4
132.185	8.28571	114.73	9.83333	114.73	11.5					79.82	10
132.255	9	114.79	7.83333	114.79	10.3333					79.86	7.25
132.325	9.28571	114.85	10	114.85	11.6667					79.9	12.75
132.395	7.57143	114.91	10.1667	114.91	13.1667					79.94	7
132.465	9.42857	114.97	8.16667	114.97	15.5					79.98	11.25
132.535	9.42857	115.03	8.33333	115.03	14.3333					80.02	9.5
132.605	9.57143	115.09	7.33333	115.09	14.8333					80.06	9
132.675	7.57143	115.15	8.66667	115.15	16.8333					80.1	8.5
132.745	8.71429	115.21	7.83333	115.21	13.6667					80.14	11
132.815	6.42857	115.27	6.83333	115.27	11					80.18	7.5
132.885	8.57143	115.33	8.33333	115.33	11.6667					80.22	7.5
132.955	8.85714	115.39	6.66667	115.39	12.3333					80.26	6.5
133.025	8.42857	115.45	8.66667	115.45	14					80.3	6.5
133.095	8.85714	115.51	7.66667	115.51	11.6667					80.34	9
133.165	7.42857	115.57	7	115.57	13.1667					80.38	8.5
133.235	10	115.63	7.66667	115.63	11.1667					80.42	7.5
133.305	7.71429	115.69	9.16667	115.69	9					80.46	6.75
133.375	9.71429	115.75	8	115.75	11.6667					80.5	7
133.445	9.14286	115.81	6.66667	115.81	11					80.54	10
133.515	7.85714	115.87	6	115.87	11.5					80.58	5.5
133.585	6.85714	115.93	9.33333	115.93	10.5					80.62	11.25
133.655	10	115.99	7.83333	115.99	10.6667					80.66	9
133.725	9	116.05	8	116.05	11.6667					80.7	8.25
133.795	7.14286	116.11	7.66667	116.11	10.6667					80.74	7.25
133.865	8.28571	116.17	9.33333	116.17	8.66667					80.78	7
133.935	7.85714	116.23	9.33333	116.23	13.1667					80.82	7.75
134.005	6.85714	116.29	9	116.29	12.3333					80.86	7.25
134.075	8.14286	116.35	7	116.35	13.3333					80.9	10.5
134.145	7.28571	116.41	9.66667	116.41	11.6667					80.94	8.75
134.215	7.28571	116.47	7.83333	116.47	10.5					80.98	9.25
134.285	8.57143	116.53	7.66667	116.53	8.16667					81.02	7.75
134.355	7	116.59	11	116.59	10.6667					81.06	5.75
134.425	10.8571	116.65	8	116.65	9					81.1	8
134.495	9.14286	116.71	7.83333	116.71	10.1667					81.14	9
134.565	7.57143	116.77	7.66667	116.77	9.83333					81.18	8.75
134.635	10.1429	116.83	7.33333	116.83	10.1667					81.22	7.25
134.705	7	116.89	8.16667	116.89	11.5					81.26	6.25
134.775	11.2857	116.95	8.66667	116.95	9.5					81.3	12.5
134.845	9.57143	117.01	9	117.01	8.33333					81.34	8.75
134.915	6.71429	117.07	7.66667	117.07	8.33333					81.38	8.5
134.985	7	117.13	7	117.13	8.5					81.42	8
135.055	7.71429	117.19	7.33333	117.19	6.5					81.46	9
135.125	10	117.25	8.83333	117.25	9.33333					81.5	9
135.195	8	117.31	7.33333	117.31	8.5					81.54	9
135.265	9	117.37	11.1667	117.37	6.5					81.58	7.25
135.335	8.57143	117.43	5.5	117.43	8.33333					81.62	8.75
135.405	8.57143	117.49	7	117.49	7.83333					81.66	9
135.475	10.8571	117.55	6.66667	117.55	10					81.7	8.75
135.545	8.28571	117.61	9.33333	117.61	9.66667					81.74	11
135.615	10.8571	117.67	7.33333	117.67	7.66667					81.78	7.75
135.685	8.28571	117.73	8.33333	117.73	10.3333					81.82	6.5
135.755	7.71429	117.79	9.5	117.79	6.5					81.86	7.5
135.825	7.85714	117.85	8.16667	117.85	8.16667					81.9	7.25
135.895	9	117.91	7.16667	117.91	8					81.94	8.5
135.965	9.71429	117.97	7	117.97	10					81.98	6.75
136.035	8.71429	118.03	5.83333	118.03	10.3333					82.02	9.75
136.105	8.85714	118.09	6.66667	118.09	10.8333					82.06	7.25
136.175	8.14286	118.15	8	118.15	10.5					82.1	7.75
136.245	9.14286	118.21	6.83333	118.21	7.66667					82.14	10.25
136.315	8.71429	118.27	7.83333	118.27	12.6667					82.18	6.75
136.385	8.57143	118.33	7	118.33	8.33333					82.22	12.5
136.455	7.71429	118.39	6.66667	118.39	8.16667					82.26	7
136.525	9.14286	118.45	6.83333	118.45	8.66667					82.3	6.25
136.595	10.7143	118.51	7.5	118.51	7.33333					82.34	8
136.665	9.28571	118.57	5.5	118.57	8					82.38	9.5
136.735	10.2857	118.63	9.66667	118.63	7.66667					82.42	9.5
136.805	7.57143	118.69	8.33333	118.69	6.66667					82.46	7
136.875	7	118.75	9.16667	118.75	8.83333					82.5	8.5
136.945	8.42857	118.81	10	118.81	7.5					82.54	8
137.015	7.71429	118.87	9.5	118.87	8.5					82.58	6.5
137.085	7.85714	118.93	8.66667	118.93	8.33333					82.62	9.75
137.155	8.28571	118.99	6	118.99	8					82.66	10
137.225	7.85714	119.05	7.16667	119.05	8.83333					82.7	8.25
137.295	8.71429	119.11	7.83333	119.11	5.83333					82.74	6.5
137.365	8.28571	119.17	7	119.17	6.16667					82.78	9.25
137.435	7.85714	119.23	9	119.23	9.5					82.82	5.75
137.505	11.1429	119.29	9.66667	119.29	9					82.86	9.5
137.575	11.2857	119.35	7.33333	119.35	7					82.9	4.75
137.645	10.7143	119.41	7.83333	119.41	6.83333					82.94	8.5
137.715	8.42857	119.47	6.66667	119.47	8.66667					82.98	9
137.785	8.14286	119.53	8.16667	119.53	7.5					83.02	8.5
137.855	9.85714	119.59	7.5	119.59	7.5					83.06	8
137.925	10.2857	119.65	7.5	119.65	8.83333					83.1	7
137.995	9.57143	119.71	8.83333	119.71	8.5					83.14	7.75
138.065	8.85714	119.77	5.5	119.77	7.66667					83.18	8.75
138.135	8.71429	119.83	6.83333	119.83	8.33333					83.22	7
138.205	7.57143	119.89	7.83333	119.89	7					83.26	7.5
138.275	8.85714	119.95	8.66667	119.95	9.66667					83.3	9.25
138.345	8.57143	120.01	6.83333	120.01	6.83333					83.34	9.25
138.415	9.14286	120.07	7.5	120.07	9					83.38	7.5
138.485	8.71429	120.13	9.66667	120.13	8.16667					83.42	8
138.555	6.57143	120.19	6	120.19	8.5					83.46	9
138.625	9.14286	120.25	8.83333	120.25	8.66667					83.5	7.25
138.695	8.42857	120.31	8.5	120.31	8.66667					83.54	8
138.765	9.71429	120.37	6.83333	120.37	7.5					83.58	5.75
138.835	8.42857	120.43	8.66667	120.43	9.16667					83.62	6.5
138.905	10.8571	120.49	6.16667	120.49	8.5					83.66	6.5
138.975	8.57143	120.55	8.5	120.55	6.5					83.7	8.5
139.045	6.85714	120.61	8.83333	120.61	9.83333					83.74	6.5
139.115	9.71429	120.67	6.66667	120.67	6.16667					83.78	7.25
139.185	9	120.73	8.33333	120.73	9.83333					83.82	8.25
139.255	11.2857	120.79	7.16667	120.79	9.5					83.86	6.75
139.325	9.42857	120.85	7.83333	120.85	7.16667					83.9	7.5
139.395	7.57143	120.91	10.3333	120.91	8.83333					83.94	8.25
139.465	9.14286	120.97	9.5	120.97	6.5					83.98	11
139.535	9.14286	121.03	8	121.03	8.16667					84.02	8.25
139.605	10.8571	121.09	7.66667	121.09	8.66667					84.06	6.25
139.675	8.42857	121.15	7.5	121.15	9.5					84.1	5.25
139.745	9.42857	121.21	5.83333	121.21	9					84.14	5.5
139.815	9.14286	121.27	8.33333	121.27	8.33333					84.18	8
139.885	9.71429	121.33	7.33333	121.33	8					84.22	6.25
139.955	8.57143	121.39	8	121.39	7.83333					84.26	9.25
		121.45	8.33333	121.45	7					84.3	5.75
		121.51	7.16667	121.51	8.5					84.34	7
		121.57	7.66667	121.57	8.5					84.38	9.5
		121.63	8.66667	121.63	9.66667					84.42	7.25
		121.69	9.16667	121.69	8.66667					84.46	8
		121.75	7	121.75	6.83333					84.5	11.25
		121.81	7.16667	121.81	8.83333					84.54	8
		121.87	7.83333	121.87	8.66667					84.58	7.5
		121.93	8.5	121.93	9					84.62	9.75
		121.99	7.33333	121.99	7.5					84.66	6.5
		122.05	10.6667	122.05	8.16667					84.7	8
		122.11	7.66667	122.11	10.1667					84.74	6.5
		122.17	8.16667	122.17	9.16667					84.78	8.5
		122.23	8.33333	122.23	10					84.82	8.75
		122.29	8.33333	122.29	7.83333					84.86	9.5
		122.35	10	122.35	6.83333					84.9	7.5
		122.41	9.66667	122.41	6.5					84.94	7.75
		122.47	7.16667	122.47	8.33333					84.98	8.5
		122.53	7.16667	122.53	7.33333					85.02	9.75
		122.59	8.66667	122.59	9.33333					85.06	6.75
		122.65	8.33333	122.65	8.33333					85.1	5.25
		122.71	9.5	122.71	8.66667					85.14	7.25
		122.77	7.66667	122.77	6					85.18	10
		122.83	9.16667	122.83	7.5					85.22	7.75
		122.89	7.33333	122.89	8.33333					85.26	10
		122.95	7	122.95	8.5					85.3	8.75
		123.01	9.16667	123.01	7.5					85.34	9
		123.07	8.66667	123.07	9.5					85.38	9.25
		123.13	8.33333	123.13	7.66667					85.42	10.75
		123.19	7.16667	123.19	8.5					85.46	6.75
		123.25	6.83333	123.25	7.33333					85.5	9.5
		123.31	8.16667	123.31	7.5					85.54	10
		123.37	7.5	123.37	6					85.58	6.75
		123.43	8.5	123.43	8.5					85.62	9.5
		123.49	8.16667	123.49	10.5					85.66	9.25
		123.55	7.16667	123.55	8.33333					85.7	6.75
		123.61	8.16667	123.61	7.83333					85.74	11.25
		123.67	6	123.67	8.16667					85.78	9
		123.73	10.8333	123.73	10					85.82	9
		123.79	8.66667	123.79	6.83333					85.86	10.25
		123.85	8.83333	123.85	8					85.9	10
		123.91	5.83333	123.91	9.16667					85.94	9.75
		123.97	6.5	123.97	9.5					85.98	8.25
		124.03	8.83333	124.03	7.33333					86.02	8
		124.09	7.33333	124.09	5.66667					86.06	9.75
		124.15	7.66667	124.15	9.33333					86.1	9.5
		124.21	6.66667	124.21	7.33333					86.14	7.75
		124.27	7.66667	124.27	9					86.18	9.5
		124.33	6	124.33	5.16667					86.22	7.5
		124.39	6	124.39	7.16667					86.26	9
		124.45	7.5	124.45	7.16667					86.3	7.5
		124.51	6	124.51	10.5					86.34	8.25
		124.57	8.5	124.57	9.33333					86.38	11.5
		124.63	6.16667	124.63	8					86.42	9.75
		124.69	6.83333	124.69	8					86.46	8
		124.75	7.66667	124.75	6.16667					86.5	9
		124.81	9.66667	124.81	10.5					86.54	9.75
		124.87	8.16667	124.87	6.66667					86.58	8.75
		124.93	7.16667	124.93	7.83333					86.62	8.5
		124.99	7.33333	124.99	9.83333					86.66	7.75
		125.05	7.5	125.05	8.5					86.7	7.5
		125.11	8.83333	125.11	9					86.74	12.25
		125.17	7.66667	125.17	8.33333					86.78	9.25
		125.23	9	125.23	9.66667					86.82	8.5
		125.29	10.1667	125.29	6.33333					86.86	10
		125.35	5.5	125.35	8.16667					86.9	11.5
		125.41	9.16667	125.41	8					86.94	5.75
		125.47	8	125.47	8.83333					86.98	9.25
		125.53	7.83333	125.53	7.33333					87.02	11.25
		125.59	11	125.59	7.33333					87.06	8.75
		125.65	6.66667	125.65	8.5					87.1	7.5
		125.71	9.83333	125.71	10					87.14	10.25
		125.77	8	125.77	8.33333					87.18	10
		125.83	6.16667	125.83	8.66667					87.22	8.25
		125.89	7.66667	125.89	7.16667					87.26	7.5
		125.95	8.33333	125.95	9.5					87.3	9.25
		126.01	8.16667	126.01	9.66667					87.34	7.75
		126.07	7.66667	126.07	6					87.38	9.75
		126.13	8	126.13	8.83333					87.42	10
		126.19	8.66667	126.19	9.33333					87.46	11.75
		126.25	7.5	126.25	7.33333					87.5	11.25
		126.31	8	126.31	9.66667					87.54	9.25
		126.37	7.66667	126.37	10					87.58	12.75
		126.43	9.66667	126.43	9					87.62	10.75
		126.49	7.33333	126.49	8.5					87.66	9
		126.55	8	126.55	10					87.7	11.25
		126.61	8.16667	126.61	7.66667					87.74	10
		126.67	7.66667	126.67	10.1667					87.78	12
		126.73	8.16667	126.73	7.16667					87.82	11.75
		126.79	9.83333	126.79	9.33333					87.86	10.25
		126.85	7.16667	126.85	10.5					87.9	11.75
		126.91	6.5	126.91	8.66667					87.94	13.25
		126.97	7	126.97	7.5					87.98	13.75
		127.03	7.33333	127.03	6.66667					88.02	14.25
		127.09	7.66667	127.09	9.16667					88.06	14.5
		127.15	6	127.15	9.66667					88.1	14
		127.21	8.83333	127.21	6.5					88.14	13.75
		127.27	9.16667	127.27	9.66667					88.18	17
		127.33	8	127.33	7.83333					88.22	12.25
		127.39	7.33333	127.39	7.66667					88.26	14
		127.45	7.16667	127.45	9.5					88.3	16.5
		127.51	7.66667	127.51	8.83333					88.34	17
		127.57	7.66667	127.57	9.5					88.38	21.5
		127.63	7	127.63	9.66667					88.42	21.25
		127.69	7.66667	127.69	8.66667					88.46	16.5
		127.75	8	127.75	8.5					88.5	17.75
		127.81	4.83333	127.81	10.3333					88.54	18
		127.87	7.33333	127.87	8.5					88.58	20
		127.93	6.33333	127.93	8.16667					88.62	19
		127.99	7.66667	127.99	5.66667					88.66	21.25
		128.05	5.16667	128.05	9.83333					88.7	16.25
		128.11	8.5	128.11	9.66667					88.74	19.25
		128.17	7.33333	128.17	6					88.78	18.5
		128.23	7	128.23	7.5					88.82	20.5
		128.29	6.33333	128.29	10					88.86	19
		128.35	5.66667	128.35	6.5					88.9	20.75
		128.41	8.66667	128.41	9.5					88.94	20.75
		128.47	7.5	128.47	10.5					88.98	14.75
		128.53	9	128.53	8.33333					89.02	20
		128.59	9	128.59	7.66667					89.06	20
		128.65	6.33333	128.65	11.3333					89.1	28.5
		128.71	8.33333	128.71	10.6667					89.14	19.75
		128.77	8.66667	128.77	7.5					89.18	18.5
		128.83	7.16667	128.83	6.66667					89.22	15.75
		128.89	7.33333	128.89	9.16667					89.26	13.75
		128.95	7.66667	128.95	8.5					89.3	17.75
		129.01	6.66667	129.01	10.1667					89.34	19.25
		129.07	7.16667	129.07	8.16667					89.38	15.25
		129.13	6.83333	129.13	9					89.42	19.25
		129.19	9.5	129.19	8.33333					89.46	15
		129.25	6.66667	129.25	9.5					89.5	15.75
		129.31	8.16667	129.31	6.66667					89.54	13.25
		129.37	5.66667	129.37	9.5					89.58	15.25
		129.43	9	129.43	10.3333					89.62	16.75
		129.49	5.5	129.49	8.83333					89.66	14.5
		129.55	9.16667	129.55	7.83333					89.7	16.5
		129.61	6.83333	129.61	7.83333					89.74	12.75
		129.67	6.5	129.67	8.16667					89.78	15.25
		129.73	9.5	129.73	8					89.82	13.25
[truncated: 1,254 more rows]

## Sheet: Figure_1b
Panel B: Resistivity
Sample A		Sample B		Sample C		Sample D		Sample E		Sample F
Temperature	Resistivity	Temperature	Resistivity	Temperature	Resistivity	Temperature	Resistivity	Temperature	Resistivity	Temperature	Resistivity
(K)	(uOhm-cm)	(K)	(uOhm-cm)	(K)	(uOhm-cm)	(K)	(uOhm-cm)	(K)	(uOhm-cm)	(K)	(uOhm-cm)
4.245	251896	7.159	3.42783e+06	246.616	24037102	4.8725	574.78	4.208	310.513	4.2995	710.058
4.245	251896	7.159	3.42783e+06	248.848	19165494	4.8735	574.781	4.208	310.513	4.3015	710.018
4.245	251896	9.267	2286778	251.193	17595950	4.876	574.784	4.2085	311.973	4.307	709.909
4.245	251896	9.267	2286778	253.463	16223557	4.9085	574.978	4.209	313.428	4.325	709.771
4.245	251896	10.7085	1.85173e+06	255.716	16223328	4.9995	575.635	4.209	313.428	4.3735	709.325
4.245	251896	10.7085	1.85173e+06	258.028	14312896	5.1265	576.39	4.209	313.428	4.517	707.753
4.245	251896	15.936	1.14277e+06	260.296	10766515	5.2745	577.059	4.21	311.444	4.6675	705.817
4.245	251896	15.936	1.14277e+06	262.59	10119397	5.458	577.765	4.215	310.06	4.781	704.27
4.245	251896	20.4035	829096	264.854	9472162	5.644	578.326	4.2185	309.925	4.9055	702.588
4.245	251896	20.4035	829096	267.117	8657382	5.7905	578.591	4.2215	311.982	5.0135	701.196
4.245	251896	21.4525	784934	269.472	7.88314e+06	5.9535	578.708	4.223	312.918	5.1705	699.268
4.245	251896	21.4525	784934	271.868	7.30596e+06	6.1835	578.698	4.228	313.82	5.461	695.768
4.245	251896	21.8585	765603	274.204	7080763	6.4725	578.435	4.2375	314.645	6.063	688.78
4.245	251896	21.8585	765603	275.302	6674507	6.798	577.834	4.2595	316.349	7.195	675.961
4.245	251896	22.3905	741961	276.398	6558552	7.1285	577	4.2925	318.226	8.727	660.264
4.245	251896	22.3905	741961	277.532	6321376	7.448	575.989	4.4765	320.858	10.4615	643.884
4.245	251896	23.1555	710374	278.712	6045586	7.768	574.845	4.7415	324.779	12.2385	629.393
4.245	251896	23.1555	710374	279.81	5.73546e+06	8.1095	573.543	4.9575	328.268	13.6475	618.899
4.245	251896	24.268	669744	280.891	5330021	8.4735	572.052	5.2325	331.721	14.3665	614.556
4.245	251896	24.268	669744	282.04	6.22363e+06	8.8855	570.228	5.582	334.477	14.615	613.1
4.2455	251531	25.892	617507	283.177	5849877	9.37	568	6.217	337.941	14.7195	612.475
4.246	251323	25.892	617507	284.257	5375248	9.959	565.33	7.0935	338.957	14.7225	612.459
4.246	251323	28.139	554488	285.342	4.91328e+06	10.641	562.212	8.0615	339.282	14.7505	612.297
4.246	251323	28.139	554488	286.441	5.36038e+06	11.4375	558.575	9.55	336.357	14.7685	612.194
4.246	251323	31.077	485216	287.542	5362017	12.432	554.085	11.881	332.285	14.772	612.151
4.246	251323	31.077	485216	288.731	4385315	13.57	549.37	14.516	329.486	14.7805	612.1
4.246	251323	34.6405	417253	289.863	4.82197e+06	14.8425	544.306	16.381	326.985	15.1545	609.917
4.246	251323	34.6405	417253	290.863	4819072	16.418	538.529	17.2995	325.494	16.4385	602.394
4.246	251323	38.9265	351518	292.01	4425284	18.315	532.006	17.8225	327.229	18.115	593.517
4.246	251323	38.9265	351518	293.224	4788065	20.249	526.433	18.152	328.916	19.5745	586.158
4.246	251323	43.2085	298103	295.352	4507194	22.105	521.582	18.373	329.106	20.483	582.091
4.2465	251126	43.2085	298103	297.461	4385178	23.906	517.75	18.5265	329.009	20.968	579.991
4.247	251078	47.022	258989	299.573	4.26683e+06	25.6885	514.688	18.6375	329.329	21.256	578.801
4.247	251078	47.022	258989	301.839	3.94299e+06	27.705	511.952	18.723	329.745	21.4275	578.084
4.247	251078	48.778	243034	303.955	3515172	29.7565	509.619	18.9565	330.136	21.5295	577.68
4.247	251078	48.778	243034			31.23	508.389	19.868	330.394	21.593	577.437
4.247	251078	49.3185	238381			32.17	507.841	21.3345	331.396	21.63	577.273
4.2475	250338	49.3185	238381			32.9765	507.477	22.918	331.551	21.6485	577.196
4.2755	247730	49.9335	232920			33.9875	507.099	24.7545	331.626	21.8715	576.448
4.4425	232470	49.9335	232920			35.2535	506.776	26.7935	332.631	22.728	573.387
4.781	212542	50.682	226470			36.709	506.642	28.531	335.367	24.227	568.378
5.4085	179247	50.682	226470			38.2275	506.725	29.703	337.083	25.78	563.537
6.3085	146169	51.598	218967			39.757	507.07	30.5275	337.948	26.977	560.497
7.2885	117241	51.598	218967			41.3275	507.634	31.141	338.88	27.7645	558.635
8.237	100168	52.7055	210136			42.9395	508.499	31.625	339.519	28.2245	557.686
8.9525	89416.3	52.7055	210136			44.729	509.731	32.008	340.113	28.508	557.122
9.2685	85526.5	54.054	199973			46.448	511.139	32.3195	340.524	28.6865	556.766
9.376	84422.3	54.054	199973			47.911	512.47	32.5635	339.818	28.7975	556.543
9.528	83184	55.682	188387			49.341	513.956	32.767	339.272	28.865	556.441
9.7585	81210.7	55.682	188387			50.757	515.566	32.9365	340.557	28.906	556.388
10.143	78374.7	57.601	175597			52.1315	517.254	33.079	341.309	29.02	556.24
10.874	73357.9	57.601	175597			53.4985	519.021	33.241	341.699	29.783	555.147
12.1515	66217.2	59.8855	161430			54.8315	520.845	33.7845	344.26	31.661	552.572
13.8755	58155.7	59.8855	161430			56.1295	522.696	35.0125	346.407	33.991	549.808
15.675	51489.2	62.6	146132			57.366	524.558	36.752	349.75	36.01	548.466
16.8095	47822.7	62.6	146132			58.561	526.473	38.6905	351.014	37.5575	547.739
17.1435	47109	65.7845	129938			59.79	528.53	40.631	352.439	38.689	547.549
17.2715	46857.3	65.7845	129938			61.1025	530.81	42.5065	355.789	39.5305	547.503
17.4055	46545.7	69.536	113022			62.5655	533.473	44.2135	358.892	40.1755	547.585
17.5465	46214.2	69.536	113022			64.122	536.374	45.679	361.894	40.6785	547.678
17.6945	45866.4	73.969	95685.1			65.6895	539.386	46.9675	364.618	41.0715	547.788
17.849	45505.1	73.969	95685.1			67.286	542.543	48.1065	366.93	41.3865	547.894
18.011	45139.3	79.152	78574.8			68.905	545.848	49.121	368.828	41.6395	548.006
18.189	44748.1	79.152	78574.8			70.5325	549.266	50.0315	370.781	41.844	548.106
18.3865	44302.9	84.1665	64538.5			72.1745	552.799	50.859	372.495	42.0145	548.197
18.62	43784.7	84.1665	64538.5			73.8525	556.49	51.608	373.549	42.156	548.274
18.94	43152.8	87.026	57810.6			75.6485	560.569	52.2875	374.556	42.2765	548.339
19.407	42267.9	87.026	57810.6			77.573	565.008	52.913	375.72	42.5105	548.452
20.108	40999.3	88.066	55492.8			79.5375	569.539	53.511	376.657	43.3365	548.873
21.1715	39187.2	88.066	55492.8			81.518	574.035	54.221	377.96	44.9	549.854
22.7845	36769.3	88.959	53449.9			83.46	578.36	55.2035	380.54	46.9105	551.554
25.1295	33574.8	88.959	53449.9			85.412	582.486	56.413	385.379	49.29	554.021
27.807	30491.6	89.93	51309.2			87.349	586.409	57.7425	390.002	51.732	557.197
30.298	27847.6	89.93	51309.2			89.252	590.422	59.2625	391.235	53.8555	560.309
31.9625	26303.3	91.001	49061.6			91.134	594.836	61.1075	392.907	55.6225	563.271
32.5825	25827.1	91.001	49061.6			93.063	599.791	63.1405	396.953	57.107	565.991
32.824	25648.4	92.176	46728.4			95.171	605.47	65.19	401.695	58.364	568.482
33.0885	25424.7	92.176	46728.4			97.371	611.438	67.2695	407.63	59.4625	570.761
33.406	25163.2	93.465	44310.1			99.602	617.531	69.334	413.251	60.451	572.898
33.794	24858.5	93.465	44310.1			101.815	623.692	71.41	417.679	61.336	574.878
34.2655	24494.8	94.8565	41807.4			104.005	629.884	73.4845	422.311	62.1345	576.697
34.8065	24090.2	94.8565	41807.4			106.255	636.283	75.47	427.342	62.8515	578.375
35.41	23642.8	96.3825	39245			108.46	642.56	77.31	431.885	63.494	579.962
36.1225	23123.5	96.3825	39245			110.61	648.768	79.067	436.354	64.0725	581.42
36.937	22555.2	98.0595	36646.2			112.785	655.088	80.728	440.423	64.606	582.766
37.858	21923.8	98.0595	36646.2			114.975	661.423	82.2995	444.195	65.0905	584.005
38.8865	21261.2	99.8965	34015.6			117.26	668.059	83.7865	447.573	65.5385	585.173
40.043	20534.9	99.8965	34015.6			119.705	675.198	85.22	450.786	65.951	586.267
41.32	19766.6	101.885	31383.5			122.21	682.521	86.5955	453.388	66.3335	587.283
42.719	18960	101.885	31383.5			124.74	689.835	87.9045	455.602	66.6835	588.21
44.252	18136.9	104.065	28770.1			127.305	697.246	89.166	458.342	67.0075	589.074
45.9145	17276.3	104.065	28770.1			129.9	704.777	90.377	461.713	67.306	589.888
47.7465	16383.6	106.47	26216.6			132.5	712.339	91.5495	465.161	67.583	590.646
49.745	15460.7	106.47	26216.6			135.15	720.003	92.692	468.314	67.844	591.348
51.929	14526.4	109.11	23756.4			137.785	727.615	93.7925	471.456	68.0865	591.983
54.316	13567.8	109.11	23756.4			140.35	735.028	94.845	474.744	68.3725	592.687
56.8135	12631.3	111.98	21355			142.855	742.271	95.8705	477.968	68.8995	593.92
59.204	11799.5	111.98	21355			145.28	749.181	96.863	479.563	69.965	596.457
61.3965	11078.3	115.16	19040.7			148.29	757.778	97.835	481.064	71.8935	601.373
63.2515	10503.9	115.16	19040.7			152.26	769.261	98.781	485.269	74.341	607.966
64.4665	10139.2	118.675	16809.9			156.74	782.055	99.701	489.544	76.64	614.406
65.095	9959.24	118.675	16809.9			161.205	794.496	100.595	493.242	78.72	620.485
65.5535	9830.54	122.55	14675.5			165.48	806.325	101.455	496.648	80.629	626.173
65.993	9705.4	122.55	14675.5			169.65	817.762	102.29	497.723	82.381	631.721
66.477	9570.01	126.875	12657.6			173.63	828.572	103.13	498.898	84.0115	636.586
67.0205	9421.75	126.875	12657.6			177.42	838.758	104.025	502.284	85.531	641.091
67.596	9264.87	131.665	10829.2			181.07	848.534	105.025	509.195	86.9595	644.953
68.206	9102.73	131.665	10829.2			184.6	857.867	106.13	512.915	88.308	648.61
68.86	8932.18	136.755	9308.11			187.99	866.795	107.34	514.992	89.564	652.336
69.5495	8758.82	136.755	9308.11			191.24	875.178	108.725	521.159	90.7445	655.998
70.276	8574.5	141.345	8290.08			194.41	883.278	110.345	526.109	91.856	659.92
71.043	8385.05	141.345	8290.08			197.475	891.207	112.26	532.201	92.9015	663.739
71.867	8189.29	143.955	7826.83			200.415	898.769	114.36	538.888	93.8815	667.468
72.7355	7990.14	143.955	7826.83			203.245	905.841	116.61	546.622	94.808	671.045
73.6645	7778.17	145.085	7646.16			206.005	912.623	118.97	554.294	95.687	674.472
74.64	7567.98	145.085	7646.16			208.67	919.056	121.43	561.761	96.522	677.813
75.6795	7344.45	146.075	7483.23			211.255	925.175	123.99	570.277	97.319	680.952
76.765	7121.9	146.075	7483.23			213.765	931.385	126.64	578.87	98.0785	683.914
77.9245	6890.18	147.135	7319.68			216.18	937.324	129.21	587.177	98.796	686.801
79.1585	6655.62	147.135	7319.68			218.505	943.002	131.675	595.388	99.4845	689.56
80.456	6412.83	148.27	7157.79			220.785	948.694	134.065	603.291	100.141	692.162
81.833	6169.2	148.27	7157.79			223	954.081	136.38	610.565	100.77	694.699
83.2765	5915.85	149.48	6996.36			225.135	959.382	138.615	617.687	101.36	697.134
84.829	5659.91	149.48	6996.36			227.21	963.974	140.755	624.94	101.95	699.503
86.4695	5392.54	150.77	6838.24			229.225	968.634	142.855	631.722	102.69	702.268
88.2045	5126.35	150.77	6838.24			231.17	974.018	144.89	637.91	104.015	707.141
90.061	4842.6	152.17	6681.99			233.04	978.764	146.89	644.164	105.96	714.51
92.048	4551.86	152.17	6681.99			234.875	982.732	148.835	650.291	108.055	722.57
94.158	4240.06	153.68	6528.62			236.655	986.606	150.715	656.52	110.26	731.194
96.43	3912.31	153.68	6528.62			238.375	990.704	152.56	662.591	112.505	740.05
98.8675	3542.95	155.31	6380.06			240.05	994.823	154.37	668.079	114.65	748.487
101.5	3128.97	155.31	6380.06			241.685	998.528	156.135	673.613	116.6	756.049
104.27	2627.79	157.07	6237.57			243.26	1002.38	157.87	678.948	118.38	763.138
106.765	2154.14	157.07	6237.57			244.785	1006.03	159.56	684.286	120.035	769.904
108.565	1777.57	158.975	6100.81			246.26	1008.82	161.22	689.499	121.61	776.439
109.75	1525.99	158.975	6100.81			247.69	1012.15	162.85	694.552	123.115	782.622
110.44	1384.36	161.005	5971.31			249.08	1015.81	164.505	700.037	124.58	788.644
110.87	1288.71	161.005	5971.31			250.435	1019.01	166.275	705.555	126	794.475
111.28	1189.9	163.22	5850.42			251.75	1022.02	168.195	711.552	127.375	800.084
111.7	1087.71	163.22	5850.42			253.015	1024.46	170.25	718.037	128.705	805.64
112.14	985.858	165.63	5739.77			254.26	1027.49	172.39	724.584	129.995	811.089
112.585	886.396	165.63	5739.77			255.47	1030.53	174.65	731.691	131.255	816.366
113.05	790.274	168.265	5639.78			256.635	1032.54	177.08	739.059	132.485	821.529
113.53	699.867	168.265	5639.78			257.77	1034.98	179.76	747.085	133.695	826.586
114.03	615.71	171.16	5553.14			258.88	1037.72	182.6	755.655	134.87	831.443
114.535	540.155	171.16	5553.14			259.945	1040.39	185.55	764.635	136.02	836.183
115.065	472.603	174.345	5479.33			260.985	1042.75	188.525	773.826	137.14	840.729
115.6	412.663	174.345	5479.33			261.985	1044.87	191.535	783.064	138.24	845.477
116.16	362.307	177.89	5422.02			262.96	1047.1	194.52	792.037	139.3	850.022
116.74	316.538	177.89	5422.02			263.915	1049.1	197.435	800.549	140.34	854.269
117.335	280.872	182	5382.23			264.835	1051.11	200.19	808.669	141.36	858.553
117.95	247.721	182	5382.23			265.725	1053.21	202.83	816.485	142.355	862.607
118.575	223.043	186.87	5364.79			266.595	1055.61	205.36	823.804	143.33	866.427
119.22	200.312	186.87	5364.79			267.44	1057.07	207.805	830.663	144.29	870.494
119.88	183.591	6.261	4.05092e+06			268.26	1058.16	210.14	837.442	145.23	874.674
120.565	168.167	6.261	4.05092e+06			269.06	1059.77	212.4	843.496	146.155	878.32
121.27	157.216	8.6145	2441784			269.83	1061.71	214.565	849.409	147.055	881.808
122.005	147.24	8.6145	2441784			270.58	1063.5	216.655	856.069	147.94	885.476
122.755	139.853	11.5305	1.65346e+06			271.32	1064.86	218.655	861.83	148.79	888.939
123.525	133.196	11.5305	1.65346e+06			272.04	1066.35	220.61	867.731	149.63	892.293
124.33	128.455	14.884	1.20562e+06			272.73	1067.73	222.49	873.551	150.45	895.53
125.155	124.182	14.884	1.20562e+06			273.4	1069.34	224.32	878.17	151.255	898.729
126.01	121.075	18.1445	957999			274.06	1070.83	226.085	882.998	152.105	901.987
126.89	118.559	18.1445	957999			274.695	1072.51	227.79	887.985	153.26	906.332
127.8	116.795	19.6285	877453			275.315	1074.13	229.44	893.216	154.805	912.201
128.725	115.127	19.6285	877453			275.925	1075.05	231.02	897.588	156.66	919.389
129.685	113.927	20.157	851865			276.51	1076.07	232.56	902.988	158.755	927.48
130.67	112.956	20.157	851865			277.075	1077.32	234.05	908.645	160.855	935.601
131.69	112.41	21.351	789732			277.63	1078.56	235.49	910.366	162.82	943.167
132.75	112.031	21.351	789732			278.175	1079.6	236.805	912.308	164.77	950.417
133.84	111.916	24.0645	675393			278.7	1080.69	237.99	916.67	166.72	957.665
134.965	111.884	24.0645	675393			279.205	1082.02	239.17	922.475	168.615	964.827
136.125	112.118	27.234	579532			279.7	1082.95	240.375	920.926	170.455	971.885
137.325	112.443	27.234	579532			280.18	1084.08	241.545	921.445	172.215	978.635
138.565	112.716	29.023	535011			280.645	1085.23	242.725	928.804	173.905	985.055
139.83	113.058	29.023	535011			281.105	1086.22	243.945	932.368	175.54	991.282
141.15	113.687	29.7895	517636			281.545	1087.35	245.18	935.736	177.135	997.282
142.51	114.441	29.7895	517636			281.975	1088.19	246.415	938.533	178.685	1003.08
143.915	115.267	30.5085	501956			282.395	1089	247.65	940.125	180.19	1008.78
145.385	116.128	30.5085	501956			282.8	1089.94	248.875	943.906	181.66	1014.34
146.9	117.008	32.5485	459929			283.2	1090.87	250.085	948.063	183.1	1019.67
148.47	117.984	32.5485	459929			283.58	1091.62	251.285	950.997	184.485	1024.88
150.08	119.086	35.7615	403489			283.96	1092.46	252.49	953.944	185.865	1030.08
151.75	120.247	35.7615	403489			284.33	1093.3	253.685	957.216	187.325	1035.48
153.485	121.458	39.2025	354089			284.685	1094.03	254.865	960.284	188.9	1041.31
155.3	122.786	39.2025	354089			285.03	1094.7	256.04	964.021	190.505	1047.25
157.205	124.222	41.881	321590			285.375	1095.32	257.205	968.555	192.13	1053.04
159.18	125.694	41.881	321590			285.705	1096.24	258.355	970.989	193.785	1058.63
161.24	127.284	43.7045	301349			286.025	1096.92	259.495	973.836	195.615	1064.83
163.385	128.956	43.7045	301349			286.335	1097.51	260.61	976.956	197.88	1072.58
165.59	130.634	45.04	287472			286.64	1098.32	261.715	979.332	200.37	1080.91
167.92	132.492	45.04	287472			286.935	1098.91	262.785	982.829	202.84	1089.31
170.175	134.338	46.077	277415			287.225	1099.52	263.84	988.3	205.26	1097.51
172.3	136.057	46.077	277415			287.51	1100.07	264.87	988.907	207.635	1105.65
174.62	137.942	46.9015	269537			287.785	1100.67	265.89	992.37	209.93	1113.48
176.85	139.767	46.9015	269537			288.05	1101.29	266.89	1002.4	212.17	1121.15
178.51	141.116	47.5435	263677			288.315	1101.84	267.87	1006.3	214.495	1129.03
179.905	142.24	47.5435	263677			288.575	1102.3	268.83	1006.78	217.195	1137.76
181.3	143.411	48.119	258813			288.82	1102.82	269.765	1008.91	220.14	1147.35
182.775	144.638	48.119	258813			289.06	1103.47	270.685	1010.32	222.925	1156.69
184.29	145.856	49.669	245424			289.295	1103.83	271.585	1012.03	225.375	1165.18
185.875	147.14	49.669	245424			289.525	1104.35	272.465	1016.75	227.54	1172.58
187.53	148.537	52.95	219875			289.75	1105	273.33	1015.12	229.45	1179.03
189.25	150.023	52.95	219875			289.97	1105.38	274.17	1013.45	231.1	1184.8
191.06	151.56	56.8355	193951			290.185	1105.96	274.995	1019.6	232.625	1190.08
192.96	153.145	56.8355	193951			290.39	1106.26	275.795	1024	234.1	1194.95
194.93	154.795	60.9555	170429			290.59	1106.47	276.59	1024.33	235.455	1199.56
196.99	156.539	60.9555	170429			290.795	1107.06	277.36	1025.81	236.725	1203.68
199.14	158.362	64.3255	153806			290.985	1107.52	278.11	1028.68	237.985	1207.63
201.345	160.214	64.3255	153806			291.175	1107.77	278.84	1030.93	239.255	1211.86
203.665	162.171	67.037	141600			291.36	1108.17	279.555	1031.41	240.535	1216.09
206.07	164.263	67.037	141600			291.54	1108.45	280.25	1030.96	241.79	1219.99
208.61	166.464	69.371	131959			291.715	1108.67	280.925	1033.07	243.005	1224.08
211.245	168.695	69.371	131959			291.885	1109.04	281.595	1036.66	244.18	1228
214.035	171.079	71.4485	124130			292.05	1109.34	282.235	1042.44	245.315	1231.31
216.925	173.555	71.4485	124130			292.21	1109.6	282.87	1047.59	246.41	1234.61
219.995	176.145	73.346	117333			292.37	1109.95	283.485	1045.24	247.48	1237.97
223.265	178.893	73.346	117333			292.525	1110.47	284.095	1041.81	248.55	1241.27
226.715	181.828	75.033	111598			292.675	1110.76	284.68	1048.46	249.635	1244.46
230.33	184.976	75.033	111598			292.825	1111.13	285.245	1054.74	250.705	1247.81
233.68	187.95	76.53	106679			292.97	1111.47	285.8	1051.47	251.735	1250.84
236.415	190.365	76.53	106679			293.11	1111.64	286.345	1046.88	252.745	1253.66
238.765	192.376	77.876	102441			293.245	1112	286.875	1047.52	253.72	1256.6
241.325	194.544	77.876	102441			293.375	1112.26	287.395	1049.55	254.665	1259.68
244	196.842	79.102	98753.3			293.505	1112.6	287.9	1052.33	255.595	1262.57
246.145	198.667	79.102	98753.3			293.635	1112.79	288.4	1055.22	256.51	1265.27
247.84	200.1	80.217	95507.5			293.76	1112.87	288.88	1055.02	257.41	1267.84
249.53	201.556	80.217	95507.5			293.88	1113.13	289.355	1057.17	258.29	1270.73
251.27	203.021	81.236	92639.9			294	1113.44	289.82	1057.51	259.165	1273.3
253.085	204.544	81.236	92639.9			294.115	1113.61	290.27	1055.44	260.005	1275.52
254.965	206.169	82.1455	89806.8			294.225	1113.78	290.71	1058.03	260.815	1277.44
256.92	207.834	82.1455	89806.8			294.335	1114.02	291.14	1061.17	261.6	1279.61
258.95	209.552	82.9975	87530.3			294.45	1114.18	291.565	1065.15	262.355	1282.22
261.09	211.391	82.9975	87530.3			294.555	1114.37	291.97	1070.66	263.09	1284.81
263.31	213.269	84.4025	83873.5			294.66	1114.63	292.375	1071.7	263.815	1286.98
265.67	215.242	84.4025	83873.5			294.76	1114.86	292.765	1069.9	264.51	1288.6
268.21	217.354	86.934	77674			294.86	1115.02	293.145	1070.34	265.185	1290.63
270.96	219.642	86.934	77674			294.955	1115.3	293.515	1070.4	265.84	1292.42
273.93	222.139	90.6945	69197.5			295.05	1115.51	293.875	1068.06	266.48	1294.15
277	224.71	90.6945	69197.5			295.145	1115.68	294.23	1066.37	267.12	1296.25
280.08	227.215	95.0185	60359.7			295.235	1115.82	294.57	1069.12	267.765	1298.4
282.95	229.592	95.0185	60359.7			295.325	1116.2	294.905	1072.29	268.4	1300.35
285.515	231.772	99.635	51719.8			295.41	1116.47	295.235	1073.92	269.04	1302.06
287.9	233.742	99.635	51719.8			295.495	1116.69	295.56	1075.24	269.68	1303.68
290.235	235.626	104.135	44248.4			295.58	1117	295.88	1075.55	270.32	1305.48
292.33	237.31	104.135	44248.4			295.66	1117.21	296.19	1075.86	270.97	1307.47
294.035	238.711	108.195	38225.7			295.74	1117.46	296.49	1076.58	271.62	1309.31
295.195	239.671	108.195	38225.7			295.82	1117.75	296.785	1078.09	272.27	1310.93
295.85	240.214	111.84	33387.2			295.895	1117.98	297.08	1079.59	272.92	1312.62
296.15	240.452	111.84	33387.2			295.97	1118.08	297.36	1080.15	273.575	1314.59
296.285	240.553	115.18	29436			296.045	1118.17	297.635	1080.1	274.225	1316.6
296.36	240.634	115.18	29436			296.115	1118.24	297.905	1082.01	274.885	1318.59
296.415	240.695	118.24	26202.8			296.185	1118.4	298.17	1080.86	275.535	1320.74
296.46	240.693	118.24	26202.8			296.255	1118.65	298.425	1078.7	276.195	1322.76
296.495	240.687	121.07	23537.1			296.325	1118.9	298.675	1080.63	276.85	1324.39
296.525	240.702	121.07	23537.1			296.39	1119.06	298.92	1081.34	277.505	1326.28
296.55	240.724	123.71	21335.7			296.45	1119.15	299.155	1082.3	278.16	1328.17
296.57	240.739	123.71	21335.7			296.515	1119.25	299.385	1086.13	278.81	1329.84
296.59	240.745	126.175	19486.5			296.58	1119.53	299.61	1089.99	279.46	1331.71
296.605	240.743	126.175	19486.5			296.635	1119.72	299.83	1090.26	280.1	1333.5
296.62	240.743	128.48	17944.9			296.69	1119.74	300.05	1084.02	280.735	1334.99
296.64	240.748	128.48	17944.9			296.75	1119.81	300.26	1081.41	281.375	1337.08
296.655	240.754	130.635	16627.9			296.805	1119.94	300.455	1084.37	282.01	1339.4
296.67	240.76	130.635	16627.9			296.86	1120.1	300.64	1080.86	282.64	1341.49
4.245	252347	132.665	15502.6			296.915	1120.24	300.81	1079.41	283.27	1343.16
4.245	252347	132.665	15502.6			296.97	1120.33	300.965	1084.48	283.89	1344.67
4.245	252347	134.575	14533.1			297.025	1120.38	301.11	1086.4	284.515	1346.32
4.245	252347	134.575	14533.1			297.075	1120.56	301.245	1083.7	285.13	1347.58
4.2495	252251	136.39	13679.2			297.125	1120.79	301.37	1085.51	285.74	1349.29
4.2675	251577	136.39	13679.2			297.17	1120.89	301.485	1089.23	286.345	1351.26
4.3115	249524	138.105	12933.4			297.22	1121.03	301.59	1089.94	286.95	1352.89
4.4105	244860	138.105	12933.4			297.265	1121.19	301.685	1090.42	287.545	1354.42
5.19	214365	139.705	12270.1			297.31	1121.34	301.775	1090.45	288.135	1355.78
7.4055	137530	139.705	12270.1			297.355	1121.42	301.86	1090.53	288.72	1357
9.8595	80177.8	141.225	11670.8			297.4	1121.45	301.935	1090.5	289.305	1359.48
11.3995	68709	141.225	11670.8			297.44	1121.49	302.005	1090.51	289.885	1361.28
12.2715	63851.3	142.78	11128.1			297.49	1121.61	302.07	1090.76	290.455	1362.67
12.729	61833.1	142.78	11128.1			297.53	1121.85	302.13	1090.65	291.02	1364.3
13.0735	60330.5	145.48	10243.3			297.57	1122.01	302.185	1090.43	291.59	1365.49
13.387	59011.3	145.48	10243.3			297.61	1122.04	302.235	1090.83	292.145	1367.06
13.6685	57870.3	149.435	9066.82			297.65	1122.11	302.28	1091.35	292.69	1368.47
13.8975	56997.5	149.435	9066.82			297.69	1122.34	302.32	1091.79	293.23	1370.73
14.096	56255.5	153.5	8103.49			297.725	1122.48	302.355	1091.92	293.775	1373.16
14.279	55676.7	153.5	8103.49			297.765	1122.54	302.39	1091.64	294.3	1373.23
14.533	54916.5	157.5	7337.97			297.8	1122.68	302.42	1091.3	294.825	1372.81
15.1585	52896.6	157.5	7337.97			297.835	1122.75	302.445	1092.25	295.34	1374.54
16.365	49215.4	161.315	6762.09			297.87	1122.76	302.47	1088.84	295.86	1376.6
17.9105	45411.1	161.315	6762.09			297.905	1122.86	302.49	1087.2	296.37	1378.31
19.4475	42117	164.81	6356.27			297.935	1122.97	302.51	1088.84	296.88	1379.78
20.678	39885.5	164.81	6356.27			297.97	1123.04	302.53	1090.47	297.385	1380.72
21.4785	38559.1	168.05	6065.67			298.005	1123.03			297.885	1382.29
21.9635	37807.5	168.05	6065.67			298.035	1123.26			298.38	1383.64
22.273	37330.7	171.115	5855.6			298.065	1123.55			298.865	1384.74
22.481	37020.2	171.115	5855.6			298.095	1123.53			299.345	1385.83
22.647	36777.3	174.005	5704.89			298.125	1123.54
22.7995	36564.8	174.005	5704.89			298.155	1123.79
22.9615	36353	176.755	5595.11			298.185	1123.98
23.3905	35773.2	176.755	5595.11			298.215	1123.88
24.4485	34317.4	179.385	5517.7			298.245	1123.87
25.9805	32457.7	179.385	5517.7			298.27	1123.94
27.534	30766.1	181.89	5463.97			298.295	1124
28.8035	29558	181.89	5463.97			298.32	1124.15
29.682	28762	184.325	5429.02			298.345	1124.31
30.3135	28218.5	184.325	5429.02			298.37	1124.42
30.7985	27810.8	186.64	5407.15			298.395	1124.44
31.1805	27494.4	186.64	5407.15			298.42	1124.41
31.4955	27245.7	188.87	5394.91			298.445	1124.46
31.939	26914.3	188.87	5394.91			298.47	1124.48
33.005	26094.4	191.01	5391.16			298.49	1124.56
35.017	24555.7	191.01	5391.16			298.51	1124.63
37.3845	22924.4	193.085	5392.19			298.53	1124.65
39.38	21730.5	193.085	5392.19			298.555	1124.69
41.013	20812.6	195.095	5399.42			298.58	1124.68
42.4735	20040.8	195.095	5399.42			298.6	1124.76
43.7775	19377.7	197.04	5405.16			298.62	1124.85
44.901	18830.2	197.04	5405.16			298.64	1124.97
45.8875	18368.5	198.915	5417.34			298.65	1125
46.754	17975.4	198.915	5417.34			298.67	1125
47.51	17637.1	200.71	5433.95			298.69	1125.11
48.1945	17341	200.71	5433.95			298.71	1125.34
48.807	17079.6	202.455	5450.04			298.73	1125.47
49.357	16841.9	202.455	5450.04			298.745	1125.41
49.8535	16633.4	204.205	5466.08			298.76	1125.41
50.359	16437.7	204.205	5466.08			298.78	1125.52
51.2885	16071.3	206.275	5487.09			298.795	1125.53
52.8625	15419.1	206.275	5487.09			298.81	1125.57
54.5595	14776.2	208.535	5512.76			298.83	1125.63
56.241	14196.1	208.535	5512.76			298.845	1125.68
58.3105	13487.3	211.635	5550.66
60.84	12662.9	211.635	5550.66
63.3525	11903.8	215.755	5601.88
65.505	11293.6	215.755	5601.88
67.437	10767.5	219.475	5652.67
69.1715	10311.3	219.475	5652.67
70.7495	9904.9	223.235	5706.3
72.2175	9539.19	223.235	5706.3
73.572	9211.73	227.255	5761.82
74.852	8907.59	227.255	5761.82
76.0455	8630.62	230.925	5823.42
77.1555	8376.7	230.925	5823.42
78.2215	8139.69	234.295	5867.77
79.2395	7919.45	234.295	5867.77
80.201	7714.16	237.4	5909.66
81.1035	7521.93	237.4	5909.66
81.969	7342.7	240.285	5955.01
82.7945	7174.29	240.285	5955.01
83.5735	7017.92	242.955	5980.65
84.3325	6868.58	242.955	5980.65
85.0555	6728.82	245.43	6034.06
85.7485	6596.06	245.43	6034.06
86.4155	6471.42	247.735	6059.67
87.058	6353.24	247.735	6059.67
87.663	6242.33	249.885	6097.78
88.2405	6137.6	249.885	6097.78
88.838	6031.63	251.89	6134.69
89.525	5907.67	251.89	6134.69
90.325	5768.26	253.765	6171.82
91.341	5598.37	253.765	6171.82
92.7105	5377.48	255.525	6200.77
94.3285	5124.67	255.525	6200.77
96.0345	4872.91	257.175	6230.58
97.8295	4617.1	257.175	6230.58
99.75	4365.84	258.715	6272.04
101.695	4118.68	258.715	6272.04
103.565	3892.72	260.16	6291.33
105.37	3680.67	260.16	6291.33
107.095	3491.22	261.625	6303.79
108.73	3315.3	261.625	6303.79
110.305	3154.5	262.79	6338.84
111.815	3000.86	262.79	6338.84
113.26	2857.91	263.78	6334.15
114.67	2719.09	263.78	6334.15
116.055	2588.37	264.84	6335.47
117.385	2462.54	264.84	6335.47
118.68	2340.44	266.01	6371.13
119.935	2221.04	266.01	6371.13
121.155	2106.59	267.145	6395.15
122.36	1993.64	267.145	6395.15
123.535	1883.28	268.22	6409.67
124.675	1775.15	268.22	6409.67
125.805	1669.16	269.245	6425.18
126.915	1564.38	269.245	6425.18
127.995	1461.62	270.215	6442.23
129.03	1360.97	270.215	6442.23
130.055	1260.92	271.14	6455.69
131.05	1162.69	271.14	6455.69
132.045	1064.34	272.025	6476.43
133.015	968.302	272.025	6476.43
133.97	873.935	272.865	6492.84
134.9	783.513	272.865	6492.84
135.82	692.709	273.675	6487.99
136.71	609.137	273.675	6487.99
137.6	524.595	274.445	6474.47
138.46	450.795	274.445	6474.47
139.305	378.382	275.175	6506.67
140.125	319.002	275.175	6506.67
140.94	264.622	275.875	6539.82
141.74	222.746	275.875	6539.82
142.525	190.366	276.545	6558.45
143.295	168.012	276.545	6558.45
144.06	151.501	277.185	6571.68
144.81	141.524	277.185	6571.68
145.545	134.15	277.8	6588.14
146.275	130.051	277.8	6588.14
146.98	126.761	278.39	6594.57
147.685	124.845	278.39	6594.57
148.365	123.543	278.95	6605.62
149.035	122.883	278.95	6605.62
149.685	122.44	279.48	6612.74
150.335	122.299	279.48	6612.74
150.97	122.145	279.995	6626.09
151.6	122.288	279.995	6626.09
152.215	122.442	280.485	6631.78
152.82	122.56	280.485	6631.78
153.415	122.801	280.955	6638.59
154.01	123.144	280.955	6638.59
154.585	123.324	281.4	6644.62
155.15	123.527	281.4	6644.62
155.715	123.921	281.835	6662.86
156.27	124.3	281.835	6662.86
156.815	124.632	282.25	6655.4
157.345	125.052	282.25	6655.4
157.955	125.52	282.645	6669
158.59	125.913	282.645	6669
159.28	126.374	283.02	6680.09
160.18	127.022	283.02	6680.09
161.305	127.786	283.38	6688.77
162.69	128.781	283.38	6688.77
164.355	130.002	283.735	6682.95
166.205	131.382	283.735	6682.95
168.165	132.912	284.075	6700.36
170.115	134.42	284.075	6700.36
172.025	135.9	284.395	6709.82
173.89	137.381	284.395	6709.82
175.685	138.8	284.705	6720.03
177.45	140.191	284.705	6720.03
179.15	141.593	285.005	6728.22
180.825	142.961	285.005	6728.22
182.44	144.252	285.295	6728.07
184.045	145.569	285.295	6728.07
185.62	146.865	285.575	6736.68
187.195	148.149	285.575	6736.68
188.855	149.504	285.84	6740.64
190.735	151.055	285.84	6740.64
192.88	152.861	286.1	6752.08
195.175	154.799	286.1	6752.08
197.525	156.76	286.35	6755.62
199.96	158.826	286.35	6755.62
202.42	160.934	286.59	6764.49
204.865	163.003	286.59	6764.49
207.375	165.091	286.82	6769.58
209.89	167.212	286.82	6769.58
212.215	169.215	287.045	6777.23
214.3	171.019	287.045	6777.23
216.135	172.619	287.26	6793.19
217.845	174.091	287.26	6793.19
219.505	175.472	287.47	6793.22
221.17	176.872	287.47	6793.22
222.75	178.23	287.67	6793.14
224.26	179.544	287.67	6793.14
225.73	180.8	287.865	6808.17
227.21	182.063	287.865	6808.17
228.7	183.361	288.055	6802.8
230.145	184.575	288.055	6802.8
231.575	185.783	288.235	6812.76
232.96	186.991	288.235	6812.76
234.36	188.188	288.41	6813.82
235.74	189.352	288.41	6813.82
237.08	190.529	288.58	6822.74
238.4	191.672	288.58	6822.74
239.69	192.739	288.75	6827.52
240.975	193.806	288.75	6827.52
242.23	194.869	288.91	6823.75
243.49	195.975	288.91	6823.75
244.725	197.043	289.065	6827.11
245.945	198.067	289.065	6827.11
247.165	199.099	289.215	6838.58
248.365	200.119	289.215	6838.58
249.575	201.161	289.365	6826.84
250.765	202.182	289.365	6826.84
251.95	203.175	289.505	6846.66
253.135	204.199	289.505	6846.66
254.305	205.227	289.64	6848.2
255.475	206.22	289.64	6848.2
256.635	207.205	289.775	6853.98
257.78	208.168	289.775	6853.98
258.925	209.079	289.905	6846.57
260.05	210.004	289.905	6846.57
261.17	210.97	290.03	6848.12
262.265	211.907	290.03	6848.12
263.365	212.856	290.16	6847.75
264.445	213.78	290.16	6847.75
265.52	214.683	290.275	6857.34
266.58	215.591	290.275	6857.34
267.63	216.534	290.39	6851.64
268.675	217.4	290.39	6851.64
269.7	218.223	290.505	6836.26
270.725	219.094	290.505	6836.26
271.735	219.947	290.615	6859.82
272.73	220.786	290.615	6859.82
273.725	221.636	290.725	6867.63
274.695	222.445	290.725	6867.63
275.665	223.282	290.825	6871.55
276.61	224.108	290.825	6871.55
277.555	224.891	290.935	6859.53
278.495	225.694	290.935	6859.53
279.41	226.447	291.025	6873.08
280.315	227.183	291.025	6873.08
281.195	227.929	291.125	6879.25
282.075	228.665	291.125	6879.25
282.945	229.422	291.22	6877.76
283.8	230.138	291.22	6877.76
284.65	230.838	291.315	6883.05
285.48	231.567	291.315	6883.05
286.31	232.259	291.405	6873.83
287.125	232.932	291.405	6873.83
287.925	233.616	291.49	6885.31
288.715	234.27	291.49	6885.31
289.495	234.938	291.58	6886.71
290.27	235.6	291.58	6886.71
291.03	236.201	291.66	6890.73
291.78	236.801	291.66	6890.73
292.52	237.447	291.745	6902.82
293.25	238.102	291.745	6902.82
293.97	238.691	291.825	6904.69
294.67	239.258	291.825	6904.69
295.37	239.872	291.9	6905.28
296.06	240.45	291.9	6905.28
296.745	241.032	291.98	6886.64
297.42	241.614	291.98	6886.64
298.09	242.129	292.055	6904.06
298.75	242.67	292.055	6904.06
299.39	243.244	292.13	6906.56
300.035	243.792	292.13	6906.56
300.655	244.288	292.2	6905.35
301.275	245.467	292.2	6905.35
301.54	246.709	292.27	6902.88
301.565	246.755	292.27	6902.88
301.59	246.779	292.34	6910.57
301.62	246.801	292.34	6910.57
301.645	246.812	292.405	6906.29
301.67	246.837	292.405	6906.29
301.695	246.861	292.475	6916.92
301.725	246.874	292.475	6916.92
301.755	246.893	292.54	6924
301.78	246.924	292.54	6924
301.805	246.95	292.605	6927.6
301.835	246.964	292.605	6927.6
301.865	246.185	292.665	6926.76
301.87	246.056	292.665	6926.76
301.895	246.998	292.725	6923.12
301.925	247.025	292.725	6923.12
301.955	247.049	292.785	6921.9
301.985	247.065	292.785	6921.9
302.01	247.1	292.845	6914.74
302.035	247.14	292.845	6914.74
302.065	247.146	292.905	6902.35
302.105	247.143	292.905	6902.35
302.135	247.177	292.96	6925.9
302.16	247.213	292.96	6925.9
302.195	247.235	293.015	6944.05
302.225	247.253	293.015	6944.05
302.255	247.274	293.07	6943.73
302.285	247.289	293.07	6943.73
302.315	247.32	293.125	6943.41
302.355	247.36	293.125	6943.41
302.385	247.383	293.175	6943.93
302.415	247.404	293.175	6943.93
302.445	246.769	293.23	6948.37
302.45	246.855	293.23	6948.37
302.485	247.462	293.28	6953.62
302.515	247.484	293.28	6953.62
302.55	247.497	293.33	6954.75
302.585	247.519	293.33	6954.75
302.62	247.552	293.38	6960.11
302.655	247.58	293.38	6960.11
302.69	247.605	293.43	6958.33
302.725	247.626	293.43	6958.33
302.76	247.655	293.475	6959.97
302.795	247.692	293.475	6959.97
302.835	247.727	293.52	6966.81
302.87	247.759	293.52	6966.81
302.91	247.78	293.57	6955.96
302.945	247.8	293.57	6955.96
302.98	247.123	293.61	6959.13
302.99	246.929	293.61	6959.13
303.02	247.85	293.66	6963.27
303.06	247.872	293.66	6963.27
303.1	247.906	293.7	6968.22
303.135	247.94	293.7	6968.22
303.18	247.974	293.74	6967.87
303.215	247.998	293.74	6967.87
303.25	248.026	293.785	6965.76
303.295	248.06	293.785	6965.76
303.34	248.081	293.83	6957.72
303.38	248.117	293.83	6957.72
303.42	248.147	293.87	6954.17
303.46	248.175	293.87	6954.17
303.5	247.726	293.91	6961.6
303.51	247.612	293.91	6961.6
303.545	248.25	293.95	6991.27
303.59	248.274	293.95	6991.27
303.63	248.298	293.99	6973.76
303.675	248.342	293.99	6973.76
303.72	248.388	294.03	6975.78
303.765	248.403	294.03	6975.78
303.81	248.42	294.065	6995.64
303.855	248.471	294.065	6995.64
303.9	248.518	294.1	6998.27
303.945	248.536	294.1	6998.27
303.995	247.79	294.14	7000.57
304	247.719	294.14	7000.57
304.035	248.598	294.18	6996.02
304.085	248.654	294.18	6996.02
304.135	248.699	294.21	6998.4
304.185	248.734	294.21	6998.4
304.23	248.754	294.25	7004.93
304.275	248.785	294.25	7004.93
304.33	248.833	294.285	6994.11
304.375	248.871	294.285	6994.11
304.43	248.538	294.32	7006.3
304.465	248.324	294.32	7006.3
304.48	248.924	294.35	7003.87
304.535	248.971	294.35	7003.87
304.585	249.016	294.385	7011.45
304.635	249.067	294.385	7011.45
304.69	249.112	294.42	7013.36
304.74	249.143	294.42	7013.36
304.795	249.18	294.45	7012.67
304.845	249.214	294.45	7012.67
304.9	248.548	294.485	7011.96
304.905	248.611	294.485	7011.96
304.96	249.3	294.52	7018.5
305.015	249.334	294.52	7018.5
305.07	249.368	294.55	7014.9
305.13	249.403	294.55	7014.9
305.185	249.447	294.58	7011.6
305.24	249.495	294.58	7011.6
305.3	249.076	294.61	7008.95
305.31	249.006	294.61	7008.95
305.36	249.572	294.64	7013.6
305.42	249.632	294.64	7013.6
305.475	249.678	294.67	7022.47
305.53	249.724	294.67	7022.47
305.595	249.783	294.7	7014.87
305.66	249.828	294.7	7014.87
305.69	249.171	294.73	7013.32
305.72	249.419	294.73	7013.32
305.78	249.92	294.755	7006.26
305.84	249.961	294.755	7006.26
305.905	250.008	294.785	7015.3
305.97	250.056	294.785	7015.3
306.03	249.745	294.815	7010.14
306.05	249.64	294.815	7010.14
306.095	250.148	294.84	7018.47
306.16	250.185	294.84	7018.47
306.225	250.237	294.87	7017.62
306.29	250.29	294.87	7017.62
306.355	249.911	294.895	7026.33
306.385	249.734	294.895	7026.33
306.42	250.381	294.925	7019.88
306.485	250.418	294.925	7019.88
306.555	250.471	294.95	7021.17
306.625	250.525	294.95	7021.17
306.69	250.164	294.975	7016.25
306.695	250.137	294.975	7016.25
306.755	250.623	295	7026.5
306.825	250.683	295	7026.5
306.895	250.725	295.025	7028.84
306.965	250.773	295.025	7028.84
306.985	250.212	295.05	7031.67
307.035	250.497	295.05	7031.67
307.105	250.876	295.075	7037.41
307.175	250.925	295.075	7037.41
307.245	250.635	295.1	7029.22
307.25	250.613	295.1	7029.22
307.315	251.016	295.125	7028.63
307.385	251.052	295.125	7028.63
307.455	250.787	295.145	7030.62
307.495	250.643	295.145	7030.62
307.525	251.162	295.175	7033.07
307.595	251.227	295.175	7033.07
307.665	251.084	295.195	7032.76
307.725	250.949	295.195	7032.76
307.735	251.322	295.215	7037.07
307.805	251.369	295.215	7037.07
307.875	251.177	295.245	7042.32
307.935	251.005	295.245	7042.32
307.945	251.461	295.265	7042.67
308.015	251.513	295.265	7042.67
308.085	251.385	295.285	7045.96
308.13	251.297	295.285	7045.96
308.155	251.608	295.305	7047.55
308.225	251.657	295.305	7047.55
308.29	251.327	295.33	7050.11
308.3	251.276	295.33	7050.11
308.355	251.752	295.355	7048.9
308.425	251.801	295.355	7048.9
308.465	251.487	295.375	7046.28
308.49	251.596	295.375	7046.28
308.555	251.685	295.395	7050.44
308.61	251.553	295.395	7050.44
308.62	251.919	295.415	7059.94
308.68	251.947	295.415	7059.94
308.74	251.69	295.435	7065.19
308.75	251.74	295.435	7065.19
308.805	251.886	295.455	7062.72
308.855	251.791	295.455	7062.72
308.86	252.084	295.475	7065.25
308.92	252.108	295.475	7065.25
308.96	251.881	295.495	7056.25
308.975	251.938	295.495	7056.25
309.03	252.018	295.515	7065.68
309.055	251.976	295.515	7065.68
309.085	252.201	295.535	7070.69
309.13	252.227	295.535	7070.69
309.14	252.036	295.555	7069.13
309.175	252.109	295.555	7069.13
309.21	252.076	295.575	7071.32
309.22	252.128	295.575	7071.32
309.265	252.182	295.595	7073.67
309.275	252.135	295.595	7073.67
309.3	252.192	295.61	7071.32
309.325	252.122	295.61	7071.32
309.34	252.321	295.625	7071.6
309.37	252.321	295.625	7071.6
309.37	252.321	295.645	7080.33
309.4	252.366	295.645	7080.33
309.405	252.211	295.665	7077.42
309.42	252.295	295.665	7077.42
309.43	252.258	295.685	7071.7
309.44	252.299	295.685	7071.7
309.45	252.202	295.695	7078.64
309.455	252.223	295.695	7078.64
309.465	252.275	295.715	7083.97
309.465	252.275	295.715	7083.97
309.47	252.339	295.735	7087.61
309.47	252.339	295.735	7087.61
		295.75	7089.54
		295.75	7089.54
		295.765	7088.29
		295.765	7088.29
		295.785	7086.09
		295.785	7086.09
		295.8	7088.96
		295.8	7088.96
		295.815	7090.53
		295.815	7090.53
		295.835	7091.64
		295.835	7091.64
		295.85	7086.46
		295.85	7086.46
		295.865	7089.78
		295.865	7089.78
		295.88	7093.35
		295.88	7093.35
		295.895	7088.8
		295.895	7088.8
		295.91	7100.97
		295.91	7100.97
		295.92	7092.68
		295.92	7092.68

## Sheet: Figure_1c
Panel C: Normal incidence XAS
Sample A		Sample B		Sample C		Sample D		Sample E		Sample F
Energy	Norm. TEY	Energy	Norm. TEY	Energy	Norm. TEY	Energy	Norm. TEY	Energy	Norm. TEY	Energy	Norm. TEY
(eV)	(arb. u.)	(eV)	(arb. u.)	(eV)	(arb. u.)	(eV)	(arb. u.)	(eV)	(arb. u.)	(eV)	(arb. u.)
846.182	0.00257196	846.183	0.00188728	846.186	0.005117	847.061	0.00126876	846.177	0.00309289	846.187	0.00799825
846.286	0.00260793	846.551	0.00176642	846.557	0.00492055	847.164	0.00127135	846.552	0.00308604	846.309	0.0078374
846.389	0.00251609	846.979	0.00143056	846.989	0.00446838	847.271	0.00146738	846.979	0.00298803	846.446	0.00672736
846.483	0.00207674	847.427	0.000989004	847.427	0.00408521	847.376	0.00184714	847.419	0.00279069	846.583	0.00473734
846.591	0.00153791	847.83	0.00060323	847.838	0.00412863	847.486	0.00217469	847.854	0.00269925	846.705	0.00365122
846.694	0.00135041	848.23	0.000359563	848.234	0.00476821	847.567	0.00244307	848.233	0.00292036	846.846	0.00398263
846.791	0.00151555	848.594	0.000284905	848.591	0.00583115	847.682	0.00265511	848.593	0.00358577	847	0.00402478
846.896	0.00155357	848.997	0.00057536	848.987	0.00714491	847.786	0.00286268	848.995	0.00488894	847.106	0.00302007
846.999	0.00117068	849.385	0.00169487	849.385	0.00896586	847.884	0.0031395	849.383	0.00718928	847.247	0.00253446
847.101	0.000690417	849.8	0.00400615	849.796	0.0115234	847.986	0.00340943	849.802	0.0107615	847.376	0.00374249
847.206	0.000664573	850.218	0.00715304	850.219	0.0141679	848.08	0.00360812	850.221	0.0150621	847.506	0.00530457
847.31	0.00116834	850.309	0.0100197	850.301	0.0158571	848.187	0.00380815	850.303	0.0186644	847.65	0.00519287
847.404	0.00165748	850.405	0.0117452	850.406	0.0167876	848.286	0.00399103	850.416	0.0208371	847.761	0.00373826
847.51	0.00157053	850.505	0.0127951	850.5	0.0184768	848.387	0.00402034	850.51	0.0227315	847.895	0.00320713
847.617	0.000974705	850.614	0.0145348	850.604	0.0217102	848.482	0.00401135	850.59	0.0259553	848.026	0.00443186
847.72	0.000502789	850.698	0.0176032	850.71	0.0254907	848.575	0.00414151	850.708	0.0305395	848.156	0.00565355
847.817	0.000668542	850.796	0.02122	850.806	0.0286818	848.671	0.00434481	850.793	0.0354152	848.293	0.00527192
847.911	0.00132728	850.898	0.0244248	850.901	0.0318889	848.776	0.00450682	850.909	0.0405014	848.401	0.00430518
848.007	0.00182951	850.996	0.0275688	850.994	0.0369131	848.879	0.00464503	850.988	0.0472421	848.539	0.00466382
848.109	0.00171295	851.097	0.0320137	851.095	0.044692	848.976	0.00486946	851.108	0.0571756	848.668	0.00586134
848.203	0.00122801	851.197	0.038529	851.203	0.0547455	849.077	0.00530062	851.195	0.0708603	848.807	0.00579414
848.294	0.00106033	851.289	0.0467354	851.291	0.0670966	849.163	0.00602296	851.307	0.0885234	848.927	0.0043955
848.405	0.00150206	851.388	0.0564533	851.403	0.0843473	849.268	0.0068526	851.385	0.111873	849.049	0.00377942
848.501	0.00209659	851.495	0.0691267	851.488	0.111394	849.365	0.00760978	851.499	0.145581	849.185	0.00468855
848.597	0.00224207	851.588	0.0874795	851.588	0.1531	849.475	0.00841226	851.589	0.19676	849.317	0.00544942
848.706	0.00197526	851.692	0.114239	851.696	0.211942	849.574	0.00927568	851.685	0.272314	849.453	0.0051555
848.797	0.00191657	851.791	0.15225	851.786	0.286246	849.68	0.0101526	851.795	0.376275	849.578	0.00539109
848.896	0.00248124	851.883	0.206232	851.889	0.36879	849.766	0.0110717	851.88	0.507357	849.703	0.00733787
848.994	0.00337345	851.988	0.283392	851.987	0.448076	849.877	0.0119989	851.992	0.654563	849.843	0.00960364
849.094	0.00394189	852.086	0.390015	852.081	0.515275	849.966	0.0130096	852.077	0.794937	849.973	0.0108367
849.2	0.00394265	852.19	0.524695	852.188	0.572912	850.069	0.0141905	852.186	0.901266	850.112	0.0121651
849.294	0.00384234	852.292	0.673085	852.293	0.63474	850.174	0.0155581	852.284	0.957243	850.241	0.014964
849.398	0.00430337	852.394	0.809987	852.383	0.712913	850.278	0.0172376	852.392	0.966452	850.369	0.018202
849.489	0.00540988	852.492	0.909677	852.492	0.803481	850.39	0.0192587	852.492	0.945162	850.505	0.0203138
849.598	0.00655384	852.584	0.958004	852.588	0.885068	850.479	0.0215926	852.595	0.906739	850.622	0.0222665
849.698	0.00716696	852.697	0.957732	852.693	0.932583	850.579	0.024291	852.697	0.85464	850.756	0.0264327
849.797	0.00742536	852.794	0.924666	852.81	0.933211	850.685	0.0274052	852.778	0.788449	850.881	0.0333351
849.907	0.00803727	852.9	0.879124	852.895	0.89144	850.785	0.0311904	852.915	0.712482	851.015	0.0415898
849.999	0.00938185	853.006	0.838405	852.999	0.821915	850.88	0.0359601	852.997	0.635885	851.138	0.0511272
850.108	0.0110771	853.109	0.812622	853.104	0.739428	850.983	0.0416883	853.117	0.565805	851.264	0.0652088
850.202	0.0124593	853.206	0.804063	853.205	0.654248	851.075	0.0484571	853.203	0.50394	851.393	0.0887612
850.314	0.0133631	853.306	0.809588	853.318	0.572849	851.179	0.056826	853.317	0.449258	851.523	0.126503
850.407	0.0143351	853.413	0.824426	853.401	0.499468	851.276	0.0674561	853.411	0.401376	851.648	0.185526
850.499	0.0160945	853.507	0.844855	853.517	0.436171	851.367	0.0813454	853.514	0.360908	851.771	0.278675
850.612	0.0188357	853.616	0.868389	853.609	0.382879	851.468	0.100265	853.602	0.327895	851.9	0.417733
850.699	0.0220755	853.705	0.892578	853.7	0.338765	851.578	0.126912	853.714	0.301001	852.036	0.594943
850.801	0.0251731	853.81	0.914526	853.808	0.303686	851.66	0.166124	853.794	0.278436	852.155	0.771686
850.899	0.0280255	853.908	0.931776	853.906	0.277529	851.766	0.224763	853.916	0.259556	852.288	0.8951
851.008	0.0312746	854.008	0.943179	854.005	0.258563	851.869	0.30928	853.997	0.244962	852.427	0.934246
851.1	0.0358152	854.093	0.948362	854.101	0.24396	851.97	0.424011	854.112	0.234627	852.56	0.89864
851.195	0.0421176	854.206	0.946364	854.191	0.232146	852.07	0.567023	854.195	0.226769	852.694	0.820258
851.291	0.0501307	854.296	0.93539	854.297	0.22334	852.16	0.722266	854.307	0.219253	852.83	0.726248
851.39	0.0599723	854.403	0.91421	854.4	0.217501	852.263	0.858837	854.394	0.211611	852.958	0.63165
851.501	0.0727774	854.5	0.883406	854.504	0.212873	852.355	0.946965	854.505	0.204814	853.096	0.544904
851.599	0.0908938	854.598	0.844877	854.596	0.207202	852.456	0.978758	854.593	0.199191	853.236	0.470017
851.692	0.117422	854.689	0.800467	854.687	0.199922	852.562	0.96899	854.7	0.193539	853.359	0.407103
851.793	0.155967	854.793	0.751606	854.793	0.192309	852.662	0.936337	854.793	0.186605	853.5	0.355621
851.884	0.211091	854.896	0.700109	854.885	0.185373	852.768	0.889099	854.89	0.178892	853.625	0.315517
851.992	0.288472	854.989	0.648558	855.001	0.17836	852.864	0.827143	855.002	0.172221	853.745	0.284859
852.09	0.392842	855.099	0.599365	855.094	0.16992	852.963	0.751261	855.083	0.167391	853.881	0.260191
852.185	0.523252	855.195	0.553491	855.197	0.160188	853.06	0.667938	855.197	0.163191	854.018	0.240134
852.292	0.668467	855.288	0.510489	855.297	0.150733	853.178	0.587	855.29	0.158191	854.13	0.225424
852.386	0.806946	855.401	0.469962	855.396	0.142465	853.277	0.515653	855.396	0.152698	854.262	0.215088
852.494	0.913402	855.491	0.432548	855.503	0.134595	853.374	0.455272	855.497	0.148092	854.393	0.205905
852.596	0.969211	855.603	0.399124	855.592	0.126091	853.487	0.404549	855.593	0.144737	854.514	0.196273
852.694	0.970778	855.703	0.369468	855.705	0.117463	853.581	0.362837	855.703	0.141517	854.648	0.187463
852.794	0.930699	855.81	0.34236	855.797	0.110238	853.681	0.329584	855.796	0.137405	854.774	0.180211
852.905	0.871146	855.906	0.316981	855.901	0.104909	853.777	0.303413	855.903	0.132926	854.896	0.173283
853.005	0.814044	855.996	0.293696	856.004	0.100269	853.885	0.28277	856	0.129547	855.026	0.166385
853.104	0.773881	856.109	0.273238	856.104	0.0950814	853.983	0.266601	856.106	0.127711	855.172	0.161065
853.217	0.755882	856.201	0.255416	856.2	0.0897682	854.09	0.254079	856.2	0.126183	855.304	0.15748
853.306	0.758234	856.305	0.23898	856.299	0.0858044	854.18	0.244383	856.315	0.123583	855.422	0.153638
853.414	0.775625	856.401	0.222868	856.409	0.0836359	854.283	0.236761	856.401	0.120098	855.555	0.149031
853.513	0.802316	856.497	0.207338	856.502	0.0819666	854.372	0.2303	856.513	0.117126	855.695	0.145483
853.608	0.833957	856.604	0.193468	856.614	0.0794012	854.48	0.224229	856.601	0.115303	855.819	0.143427
853.71	0.867796	856.695	0.181558	856.699	0.0762146	854.574	0.218248	856.709	0.113601	855.953	0.140932
853.812	0.901715	856.812	0.170585	856.805	0.0737874	854.681	0.212153	856.797	0.110656	856.088	0.137355
853.911	0.933325	856.909	0.159517	856.9	0.0725384	854.773	0.205742	856.909	0.106599	856.205	0.134577
854.005	0.959957	857	0.148666	856.997	0.0714023	854.874	0.199095	856.994	0.102916	856.358	0.133682
854.11	0.97933	857.105	0.139146	857.105	0.069536	854.967	0.192531	857.114	0.100433	856.467	0.132881
854.205	0.990069	857.196	0.131232	857.195	0.0675588	855.067	0.186425	857.194	0.0982089	856.612	0.129986
854.307	0.991472	857.291	0.123944	857.307	0.0664231	855.171	0.180942	857.302	0.0949427	856.742	0.12559
854.395	0.982841	857.393	0.116421	857.398	0.0657481	855.262	0.175991	857.387	0.0909383	856.856	0.121863
854.498	0.963345	857.491	0.109064	857.492	0.0643331	855.377	0.171527	857.493	0.0877055	856.996	0.118791
854.594	0.932797	857.599	0.102879	857.594	0.0620877	855.459	0.167473	857.587	0.0857637	857.125	0.114372
854.697	0.892502	857.696	0.0980051	857.697	0.0602757	855.575	0.163707	857.701	0.0839456	857.245	0.108537
854.793	0.845214	857.786	0.0934281	857.8	0.0596036	855.668	0.160075	857.791	0.0811009	857.38	0.103582
854.903	0.794101	857.889	0.088257	857.896	0.0590626	855.766	0.15644	857.895	0.0776872	857.508	0.100191
854.988	0.741562	857.986	0.0828932	857.987	0.0573131	855.874	0.152905	857.982	0.0750717	857.633	0.0966125
855.09	0.68892	858.089	0.0785735	858.091	0.0546272	855.969	0.149603	858.096	0.0736005	857.756	0.092448
855.189	0.637112	858.18	0.0758063	858.182	0.0525409	856.075	0.146569	858.186	0.0720788	857.896	0.089226
855.296	0.587451	858.289	0.0737328	858.293	0.0516697	856.166	0.143758	858.302	0.0693107	858.023	0.0867383
855.403	0.541443	858.385	0.0713114	858.401	0.0508677	856.278	0.141025	858.383	0.0657345	858.143	0.0831116
855.497	0.499931	858.497	0.0687354	858.501	0.0489699	856.377	0.138412	858.504	0.0629317	858.271	0.0786047
855.601	0.462585	858.595	0.0670855	858.599	0.0464894	856.489	0.136008	858.586	0.0615328	858.422	0.0753144
855.699	0.428349	858.703	0.0666807	858.697	0.0446892	856.583	0.133668	858.708	0.0603579	858.548	0.0733335
855.808	0.396446	858.805	0.0664685	858.806	0.0435658	856.681	0.131262	858.796	0.0580378	858.674	0.0705466
855.905	0.366989	858.906	0.0653379	858.904	0.0419999	856.784	0.12878	858.914	0.0549447	858.807	0.0663173
856.008	0.340533	859.008	0.0635504	859	0.0397414	856.875	0.126286	859	0.0526553	858.942	0.0624931
856.104	0.317076	859.101	0.0623916	859.121	0.037947	856.984	0.124046	859.116	0.0517411	859.086	0.0599082
856.198	0.29575	859.218	0.0625812	859.21	0.0373966	857.086	0.123044	859.205	0.0510131	859.216	0.0569223
856.302	0.275637	859.306	0.0634386	859.312	0.0371521			859.314	0.0491112	859.569	0.0524556
856.405	0.256678	859.411	0.0636441	859.411	0.0357553			859.404	0.0463522	859.932	0.0472298
856.515	0.239491	859.512	0.0626381	859.508	0.0333039			859.517	0.0443195	860.247	0.0420284
856.604	0.224409	859.614	0.0611809	859.603	0.0314144			859.599	0.0436647	860.583	0.0372587
856.711	0.210925	859.708	0.0604508	859.7	0.0310602			859.711	0.0432135	860.928	0.033258
856.797	0.198111	859.798	0.0606322	859.804	0.0312514			859.807	0.0415239	861.274	0.0301019
856.906	0.18547	859.913	0.0606959	859.913	0.0303179			859.901	0.0387995	861.642	0.0277619
857.008	0.173372	860.002	0.0596716	859.999	0.0280186			860.001	0.0364954	862.004	0.026378
857.114	0.162583	860.106	0.0576541	860.101	0.0255759			860.107	0.0349901	862.37	0.0259763
857.194	0.15335	860.181	0.0552333	860.193	0.0237427			860.198	0.0331026	862.713	0.0259488
857.302	0.1451	860.515	0.0525204	860.51	0.0219476			860.513	0.0303197	863.051	0.025634
857.398	0.137098	860.828	0.0492648	860.828	0.0195708			860.836	0.027482	863.393	0.0251906
857.494	0.129255	861.143	0.0454485	861.153	0.016979			861.148	0.0251619	863.733	0.0252276
857.583	0.122135	861.482	0.0413715	861.478	0.0149637			861.479	0.0234195	864.078	0.0258628
857.7	0.116237	861.824	0.037467	861.818	0.0137898			861.826	0.0223916	864.416	0.026323
857.796	0.111408	862.161	0.0340519	862.17	0.0130459			862.159	0.0219044	864.79	0.0258887
857.89	0.106959	862.498	0.0310382	862.487	0.0122557			862.497	0.021571	865.164	0.0249481
857.991	0.102378	862.814	0.0280915	862.809	0.0114197			862.81	0.0213065	865.526	0.0246447
858.09	0.097897	863.12	0.0251595	863.126	0.0108854			863.131	0.0213525	865.869	0.0255034
858.19	0.0942174	863.45	0.0225843	863.45	0.01081			863.437	0.0219069	866.203	0.0266183
858.294	0.0916258	863.754	0.0206737	863.739	0.0109956			863.755	0.0225964	866.387	0.0274583
858.395	0.0895917	864.07	0.0194154	864.067	0.0113415			864.069	0.0228482	866.566	0.028945
858.494	0.0873839	864.383	0.0186124	864.393	0.0119745			864.388	0.0226549	866.747	0.0309454
858.598	0.0849223	864.732	0.0180275	864.742	0.0127595			864.726	0.0225021	866.937	0.032259
858.698	0.0828157	865.093	0.0174083	865.08	0.0132969			865.083	0.0227379	867.113	0.0335924
858.81	0.0815867	865.417	0.0166494	865.426	0.0135377			865.42	0.0231744	867.294	0.0362326
858.899	0.0810288	865.76	0.0159595	865.753	0.0139312			865.747	0.0238166	867.5	0.0393522
859.008	0.0804222	866.05	0.0157177	866.064	0.0147597			866.072	0.0252195	867.689	0.0424652
859.104	0.079336	866.377	0.0160426	866.378	0.0157375			866.377	0.027445	867.87	0.0472708
859.21	0.0780976	866.685	0.0165223	866.682	0.0166456			866.692	0.0300652	868.057	0.0543681
859.307	0.0773841	866.875	0.0166796	866.895	0.0176567			866.884	0.0327305	868.245	0.062651
859.419	0.0774093	867.08	0.0166528	867.081	0.0188415			867.077	0.0350475	868.437	0.0733505
859.505	0.0776399	867.264	0.0169314	867.268	0.0203913			867.263	0.0373448	868.606	0.0900156
859.612	0.0773413	867.466	0.017712	867.46	0.0228141			867.458	0.0406272	868.791	0.115094
859.708	0.0763436	867.663	0.0191303	867.659	0.0259502			867.659	0.0449104	868.968	0.150059
859.799	0.0752034	867.849	0.0215788	867.869	0.0291254			867.857	0.049846	869.146	0.194157
859.906	0.0745917	868.053	0.025203	868.05	0.0327854			868.043	0.0566194	869.336	0.238818
860.004	0.0745628	868.256	0.0298169	868.244	0.0383695			868.242	0.0669033	869.516	0.269854
860.107	0.0744745	868.437	0.0358276	868.441	0.0469527			868.443	0.0816473	869.695	0.279255
860.191	0.0736534	868.632	0.0446665	868.633	0.0596147			868.636	0.102933	869.874	0.269982
860.294	0.0721149	868.817	0.0583805	868.815	0.0778267			868.819	0.134061	870.054	0.249687
860.388	0.0705463	868.994	0.0794011	868.991	0.101767			868.994	0.174847	870.25	0.225941
860.494	0.0695547	869.201	0.109666	869.194	0.129717			869.195	0.218445	870.422	0.204971
860.599	0.0690278	869.383	0.148171	869.394	0.159907			869.382	0.254604	870.607	0.188761
860.695	0.0683306	869.564	0.189752	869.562	0.190596			869.565	0.275402	870.802	0.175461
860.788	0.0670967	869.749	0.228202	869.739	0.217856			869.75	0.278566	871.01	0.164289
860.896	0.0656577	869.931	0.26122	869.933	0.236289			869.931	0.26777	871.189	0.155829
860.991	0.0645741	870.122	0.291721	870.125	0.24304			870.126	0.249878	871.376	0.148682
861.102	0.0638842	870.32	0.324035	870.319	0.239591			870.325	0.23061	871.578	0.141203
861.189	0.0630775	870.503	0.358764	870.507	0.229617			870.513	0.2129	871.749	0.134541
861.294	0.0618276	870.711	0.391085	870.708	0.21601			870.716	0.197936	871.927	0.129817
861.392	0.0604475	870.919	0.414051	870.909	0.199685			870.915	0.1853	872.121	0.125644
861.493	0.059396	871.11	0.423438	871.114	0.18091			871.114	0.173425	872.304	0.121469
861.598	0.0585676	871.31	0.419291	871.311	0.161336			871.307	0.161946	872.479	0.118979
861.697	0.0574687	871.502	0.404059	871.508	0.143399			871.502	0.151983	872.653	0.118033
861.798	0.0560264	871.7	0.380858	871.702	0.127978			871.692	0.143684	872.839	0.116291
861.909	0.0547776	871.896	0.352933	871.888	0.114496			871.899	0.136209	873.024	0.113621
862.004	0.0541534	872.088	0.322987	872.078	0.10292			872.08	0.129721	873.21	0.11161
862.109	0.0538809	872.263	0.292744	872.275	0.093712			872.271	0.124684	873.386	0.109847
862.205	0.053263	872.44	0.263596	872.455	0.0865363			872.458	0.12052	873.58	0.107467
862.31	0.0519585	872.642	0.236965	872.632	0.0808434			872.643	0.116968	873.771	0.105557
862.396	0.0503774	872.836	0.213563	872.814	0.0766935			872.82	0.114556	873.956	0.104469
862.508	0.0492421	873.018	0.193125	873.015	0.0737492			873.011	0.112797	874.14	0.1025
862.602	0.0487551	873.205	0.175279	873.208	0.0709792			873.208	0.110628	874.338	0.0993137
862.71	0.0483355	873.403	0.159893	873.404	0.0680815			873.395	0.108344	874.517	0.0964936
862.8	0.0472938	873.593	0.146506	873.587	0.0655381			873.583	0.106523	874.711	0.0939729
862.901	0.0456647	873.784	0.13449	873.787	0.0633346			873.799	0.104476	874.877	0.0904144
863.005	0.0441787	873.989	0.123791	873.987	0.06129			873.992	0.10184	875.059	0.0865619
863.106	0.0434216	874.185	0.114672	874.189	0.0598212			874.185	0.0995122	875.24	0.0837824
863.202	0.0431933	874.372	0.107042	874.383	0.0589087			874.385	0.0976158	875.424	0.0812099
863.292	0.0427681	874.571	0.100731	874.563	0.0576633			874.58	0.0951301	875.61	0.0781537
863.397	0.0417235	874.755	0.0957431	874.771	0.055968			874.763	0.0920762	875.784	0.0758952
863.5	0.0403937	874.947	0.091696	874.959	0.0548106			874.945	0.0893388	875.963	0.0743557
863.592	0.0394071	875.124	0.0878896	875.128	0.0543501			875.13	0.0867523	876.153	0.0716379
863.702	0.0388851	875.322	0.0842175	875.318	0.0536175			875.315	0.0839566	876.335	0.0679649
863.794	0.0383778	875.502	0.0811132	875.523	0.0524239			875.513	0.0816652	876.515	0.0650621
863.898	0.0376	875.693	0.0786753	875.706	0.051488			875.698	0.0800091	876.704	0.0625731
863.991	0.0368544	875.885	0.0767308	875.88	0.0507052			875.888	0.0779111	876.906	0.0596519
864.085	0.0365077	876.075	0.0753453	876.063	0.0493663			876.076	0.0753345	877.094	0.0575009
864.187	0.0363591	876.269	0.0744683	876.255	0.0476989			876.265	0.0734112	877.284	0.0567649
864.285	0.0359316	876.455	0.0736931	876.457	0.0463379			876.445	0.0720008	877.484	0.0558782
864.383	0.035264	876.645	0.0729177	876.654	0.0451464			876.648	0.0700302	877.666	0.0543574
864.497	0.0349386	876.846	0.0724408	876.858	0.0440016			876.852	0.0677883	877.852	0.0537644
864.585	0.0352292	877.051	0.0721542	877.047	0.0433426			877.054	0.0661343	878.024	0.0540675
864.69	0.0356371	877.251	0.0715903	877.252	0.0430119			877.254	0.0647319	878.212	0.0532803
864.808	0.0355475	877.454	0.0707682	877.464	0.0423022			877.453	0.0632712	878.739	0.0509633
864.893	0.0350894	877.656	0.0700554	877.64	0.0414542			877.642	0.0622869	879.241	0.0484936
865.008	0.034969	877.844	0.0694544	877.838	0.0412147			877.848	0.0616031	879.775	0.0468081
865.104	0.0354976	878.022	0.0687792	878.033	0.0411071			878.031	0.0604813	880.33	0.0460478
865.204	0.0361471	878.219	0.0680145	878.206	0.0399091			878.218	0.0590785	880.888	0.0460538
865.309	0.0362268	878.749	0.0669926	878.738	0.0374589			878.732	0.0578909	881.407	0.0463502
865.404	0.035777	879.229	0.0653346	879.247	0.0347115			879.244	0.0569631	881.907	0.046459
865.505	0.035499	879.767	0.0629991	879.765	0.0325502			879.762	0.0563185	882.421	0.0463676
865.603	0.035814	880.335	0.0604331	880.328	0.031324			880.338	0.0560687	882.955	0.0464946
865.713	0.0363085	880.898	0.05813	880.901	0.0309558			880.889	0.0561622	883.544	0.0472352
865.804	0.0363177	881.407	0.0562885	881.403	0.0310309			881.402	0.056462	884.118	0.0485789
865.902	0.0358408	881.916	0.054824	881.924	0.0311399			881.92	0.0569238	884.63	0.0502284
866.005	0.0355392	882.422	0.05355	882.416	0.0312488			882.415	0.0576348	885.125	0.0518901
866.096	0.0358722	882.945	0.0523613	882.952	0.0316098			882.953	0.0587251	885.633	0.0532186
866.202	0.0365547	883.551	0.0513137	883.547	0.0324429			883.554	0.0602475	886.192	0.0537446
866.3	0.036989	884.116	0.0506066	884.112	0.0337358			884.104	0.0621305
866.409	0.0370491	884.622	0.0504944	884.639	0.0352574			884.635	0.0642501
866.494	0.0372051	885.109	0.0510507	885.122	0.0367316			885.112	0.0664559
866.596	0.0378331	885.638	0.0518865	885.638	0.0378708			885.64	0.068326
866.692	0.0386416	886.176	0.0522898	886.184	0.0383156			886.176	0.0690945
866.799	0.0390476
866.893	0.0390167
866.997	0.0391601
867.088	0.0398972
867.2	0.0408628
867.293	0.0414435
867.398	0.0416932
867.5	0.0422862
867.604	0.0435528
867.704	0.0449977
867.802	0.0460135
867.906	0.0467747
868.004	0.0480389
868.111	0.0501427
868.205	0.0525897
868.31	0.0547904
868.403	0.0569592
868.496	0.0599811
868.596	0.0644317
868.701	0.0700635
868.809	0.0764465
868.905	0.0839225
869.005	0.0936295
869.1	0.106589
869.195	0.123018
869.289	0.142598
869.401	0.165039
869.495	0.189826
869.594	0.21531
869.685	0.238604
869.786	0.257136
869.885	0.270631
869.981	0.281494
870.091	0.293203
870.187	0.308312
870.293	0.327728
870.392	0.351213
870.481	0.377838
870.591	0.405758
870.691	0.432181
870.8	0.454337
870.904	0.47079
870.992	0.48169
871.111	0.487765
871.195	0.489339
871.304	0.486489
871.405	0.479799
871.509	0.470473
871.607	0.459575
871.706	0.447344
871.804	0.433368
871.918	0.417403
871.999	0.399977
872.105	0.382127
872.199	0.364529
872.301	0.347076
872.403	0.32949
872.495	0.312159
872.603	0.296006
872.697	0.2815
872.796	0.268173
872.894	0.255321
872.993	0.242951
873.099	0.231676
873.197	0.221758
873.302	0.212675
873.404	0.203813
873.494	0.195296
873.603	0.18775
873.694	0.181339
873.802	0.175468
873.908	0.169572
874.002	0.163877
874.106	0.15908
874.205	0.155357
874.303	0.15203
874.397	0.148311
874.508	0.144207
874.598	0.140462
874.713	0.137616
874.802	0.135367
874.897	0.133017
875.002	0.130404
875.098	0.128068
875.2	0.126442
875.299	0.125194
875.393	0.123652
875.508	0.121717
875.591	0.120021
875.7	0.119163
875.787	0.118986
875.892	0.118732
875.991	0.117868
876.09	0.116695
876.184	0.115989
876.288	0.11603
876.393	0.116228
876.489	0.115902
876.596	0.115181
876.689	0.114815
876.791	0.115158
876.898	0.115702
877.004	0.115749
877.106	0.115318
877.203	0.115118
877.308	0.11563
877.417	0.116488
877.509	0.116891
877.612	0.11653
877.706	0.115943
877.822	0.115902
877.908	0.116519
878.018	0.117102
878.103	0.116941
878.203	0.116113
878.297	0.115398
878.406	0.115433
878.502	0.116056
878.601	0.116478
878.692	0.116108
878.792	0.115223
878.897	0.114631
878.994	0.11466
879.095	0.11474
879.194	0.114196
879.294	0.113171
879.396	0.112438
879.494	0.112365
879.59	0.11243
879.684	0.111903
879.795	0.110809
879.892	0.109889
879.994	0.109614
880.098	0.109563
880.203	0.109037
880.304	0.108058
880.405	0.107354
880.5	0.107372
880.611	0.107679
880.7	0.107509
880.801	0.106705
880.911	0.105877
881	0.105638
881.096	0.105914
881.203	0.106117

## Sheet: Figure_1d
Panel D: Nickel L3 RSXS
Sample D - sigma		Sample D - pi		Sample E - sigma		Sample E - pi		Sample F - sigma
H	I / I0	H	I / I0	H	I / I0	H	I / I0	H	I / I0
(r.l.u.)	(arb. u.)	(r.l.u.)	(arb. u.)	(r.l.u.)	(arb. u.)	(r.l.u.)	(arb. u.)	(r.l.u.)	(arb. u.)
-0.240255	0.348724	-0.240258	0.355147	-0.240259	0.358815	-0.240258	0.356939	-0.26397	0.529209
-0.241917	0.353415	-0.241919	0.358343	-0.242604	0.365513	-0.242602	0.36294	-0.265437	0.537317
-0.243575	0.352574	-0.243577	0.355499	-0.24494	0.358447	-0.244941	0.368834	-0.266901	0.533902
-0.245228	0.35379	-0.245229	0.351626	-0.247267	0.361704	-0.24727	0.366284	-0.268362	0.529954
-0.24688	0.349572	-0.246879	0.356921	-0.249591	0.365897	-0.249592	0.360358	-0.26982	0.531521
-0.248526	0.346858	-0.248527	0.354426	-0.251907	0.371062	-0.251906	0.366428	-0.271273	0.534922
-0.250169	0.351994	-0.25017	0.356658	-0.254215	0.368782	-0.254215	0.354128	-0.272723	0.527232
-0.251808	0.361223	-0.251809	0.349463	-0.256518	0.36515	-0.256518	0.364768	-0.274169	0.531387
-0.253443	0.350749	-0.253446	0.353323	-0.258812	0.369379	-0.258812	0.364465	-0.275614	0.532436
-0.255076	0.355821	-0.255078	0.359224	-0.261098	0.362944	-0.261099	0.361962	-0.277053	0.531403
-0.256706	0.357651	-0.256706	0.355595	-0.263378	0.367704	-0.263378	0.360688	-0.278491	0.528306
-0.258331	0.353731	-0.258334	0.357202	-0.265649	0.368536	-0.26565	0.364636	-0.279923	0.526767
-0.259951	0.352455	-0.259954	0.358695	-0.267912	0.372287	-0.267915	0.365917	-0.281353	0.530384
-0.261569	0.357508	-0.261571	0.35206	-0.27017	0.365566	-0.27017	0.361199	-0.28278	0.53351
-0.263184	0.35703	-0.263188	0.357102	-0.272419	0.367661	-0.272418	0.363132	-0.284204	0.531713
-0.264795	0.358669	-0.264795	0.354954	-0.274659	0.367568	-0.274659	0.360696	-0.285623	0.525025
-0.266401	0.3611	-0.266403	0.356818	-0.276891	0.36751	-0.276892	0.361686	-0.287041	0.529347
-0.268004	0.36357	-0.268006	0.355368	-0.279118	0.367007	-0.279116	0.359215	-0.288452	0.532683
-0.269604	0.363204	-0.269603	0.35323	-0.281335	0.372747	-0.281334	0.365566	-0.289861	0.525232
-0.271197	0.360875	-0.271198	0.355143	-0.283544	0.377385	-0.283544	0.36193	-0.291267	0.525147
-0.272789	0.359745	-0.272788	0.35438	-0.285745	0.372034	-0.285744	0.363824	-0.292668	0.524454
-0.274375	0.359867	-0.274377	0.349466	-0.287937	0.378382	-0.287937	0.364116	-0.294066	0.534756
-0.275958	0.363396	-0.275958	0.353343	-0.290123	0.377643	-0.29012	0.35977	-0.295464	0.532332
-0.277539	0.363314	-0.277539	0.354837	-0.2923	0.372606	-0.292298	0.362695	-0.296854	0.525742
-0.279116	0.365118	-0.279115	0.350298	-0.294466	0.372759	-0.294468	0.36558	-0.298244	0.530729
-0.280686	0.358191	-0.280687	0.357445	-0.296627	0.372617	-0.296626	0.36939	-0.299628	0.533135
-0.282252	0.364715	-0.282255	0.35599	-0.298779	0.389608	-0.298779	0.366193	-0.301009	0.53078
-0.283815	0.370736	-0.283818	0.359759	-0.300921	0.38352	-0.300922	0.368703	-0.302385	0.521176
-0.285374	0.36907	-0.285375	0.357264	-0.303057	0.379942	-0.303056	0.369731	-0.303759	0.524534
-0.286928	0.382442	-0.286932	0.35746	-0.305182	0.38399	-0.305182	0.364984	-0.305129	0.520953
-0.288482	0.37179	-0.288483	0.361135	-0.3073	0.379872	-0.307298	0.3661	-0.306493	0.524066
-0.290026	0.372898	-0.29003	0.361775	-0.309406	0.389079	-0.309406	0.360774	-0.307856	0.522916
-0.291572	0.374488	-0.291575	0.358424	-0.311506	0.3846	-0.311506	0.358717	-0.309214	0.525106
-0.293111	0.384584	-0.293112	0.36074	-0.313599	0.386495	-0.313595	0.366535	-0.31057	0.52412
-0.294647	0.383768	-0.294647	0.358027	-0.315677	0.387122	-0.315679	0.361157	-0.31192	0.523392
-0.296175	0.381281	-0.296176	0.36091	-0.317753	0.393421	-0.317749	0.362101	-0.313268	0.52572
-0.297701	0.3838	-0.297701	0.36416	-0.319814	0.39528	-0.319813	0.357711	-0.314611	0.522016
-0.299222	0.391515	-0.299225	0.363999	-0.321869	0.393682	-0.321867	0.360369	-0.315947	0.517494
-0.300739	0.38871	-0.300743	0.365801	-0.323916	0.396265	-0.323912	0.36682	-0.317284	0.519344
-0.302255	0.395087	-0.302255	0.368333	-0.325949	0.390298	-0.325948	0.362724	-0.318615	0.523556
-0.303762	0.393846	-0.303765	0.363662	-0.327976	0.396013	-0.327975	0.361458	-0.319944	0.523965
-0.305267	0.404138	-0.305267	0.366156	-0.329995	0.39494	-0.329993	0.367055	-0.321266	0.526884
-0.306767	0.405413	-0.306768	0.370001	-0.332003	0.402333	-0.332001	0.36263	-0.322587	0.519789
-0.308264	0.411584	-0.308263	0.372299	-0.334002	0.396321	-0.334	0.360526	-0.323905	0.530669
-0.309755	0.41722	-0.309757	0.373228	-0.335992	0.395049	-0.335989	0.36449	-0.325215	0.525607
-0.311241	0.422098	-0.311242	0.376091	-0.337969	0.402098	-0.337968	0.366152	-0.326523	0.521028
-0.312722	0.423325	-0.312724	0.369641	-0.339939	0.397836	-0.339936	0.363801	-0.327826	0.531858
-0.314201	0.426526	-0.314202	0.378762	-0.341899	0.400304	-0.341896	0.365677	-0.329126	0.528421
-0.315675	0.424587	-0.315675	0.373957	-0.343849	0.405704	-0.343847	0.362053	-0.330424	0.522101
-0.317142	0.439141	-0.317143	0.378272	-0.345791	0.400607	-0.345787	0.364879	-0.331718	0.523313
-0.318608	0.437633	-0.318609	0.383115	-0.347721	0.405893	-0.347718	0.363373	-0.333006	0.523414
-0.320068	0.443842	-0.32007	0.384978	-0.349641	0.405259	-0.349637	0.367817	-0.334289	0.520057
-0.321524	0.454135	-0.321522	0.385294	-0.35155	0.39543	-0.351548	0.365016	-0.335569	0.521513
-0.322976	0.466046	-0.322973	0.389927	-0.353453	0.401556	-0.353451	0.361701	-0.336843	0.52414
-0.324422	0.465135	-0.32442	0.386233	-0.355345	0.403015	-0.355341	0.361531	-0.338115	0.522643
-0.32586	0.473377	-0.325862	0.387456	-0.357225	0.406336	-0.357223	0.365642	-0.339383	0.52146
-0.3273	0.481766	-0.327299	0.387905	-0.359097	0.404179	-0.359092	0.363908	-0.340646	0.51939
-0.328731	0.494289	-0.328731	0.393097	-0.360958	0.413227	-0.360952	0.362318	-0.341904	0.521495
-0.330156	0.496101	-0.330157	0.401871	-0.362805	0.409676	-0.362802	0.363191	-0.343159	0.524316
-0.33158	0.516231	-0.331579	0.399404	-0.364643	0.394268	-0.364639	0.363308	-0.344411	0.519579
-0.333001	0.523333	-0.332999	0.407532	-0.366475	0.405193	-0.36647	0.36414	-0.345658	0.519347
-0.334411	0.533683	-0.334413	0.407472	-0.368296	0.406703	-0.368289	0.363944	-0.3469	0.521388
-0.335822	0.522079	-0.33582	0.409256	-0.370102	0.407985	-0.370098	0.360695	-0.348137	0.521731
-0.337222	0.511363	-0.337225	0.407878	-0.371899	0.407314	-0.371895	0.365346	-0.349373	0.526279
-0.338623	0.5026	-0.338621	0.40572	-0.373686	0.405859	-0.373679	0.358692	-0.350602	0.519504
-0.340016	0.502461	-0.340018	0.396963	-0.375464	0.400796	-0.375457	0.36137	-0.351827	0.508745
-0.341405	0.483051	-0.341407	0.393939	-0.377228	0.405494	-0.377222	0.356838	-0.353049	0.524359
-0.342787	0.488787	-0.342791	0.392707	-0.378983	0.406975	-0.378978	0.359527	-0.354266	0.519735
-0.344169	0.476312	-0.344172	0.402755	-0.380728	0.409264	-0.380723	0.354491	-0.355478	0.511189
-0.345542	0.473341	-0.345544	0.39253	-0.38246	0.407053	-0.382458	0.361817	-0.356686	0.520487
-0.346913	0.470618	-0.346911	0.398644	-0.384182	0.407782	-0.384179	0.35612	-0.35789	0.516498
-0.348281	0.466968	-0.348277	0.398071	-0.385894	0.414251	-0.38589	0.358022	-0.359091	0.518514
-0.349636	0.467038	-0.349638	0.392716	-0.387592	0.399002	-0.387592	0.363302	-0.360284	0.520375
-0.350988	0.455022	-0.350993	0.391856	-0.389283	0.401419	-0.389281	0.357519	-0.361476	0.516855
-0.352341	0.465538	-0.352342	0.390722	-0.390961	0.40819	-0.390958	0.362733	-0.362662	0.51905
-0.353683	0.458959	-0.353685	0.390796	-0.392628	0.407246	-0.392627	0.363218	-0.363845	0.513645
-0.355026	0.452733	-0.355025	0.385906	-0.394286	0.409738	-0.394281	0.355908	-0.365023	0.523983
-0.35636	0.454023	-0.35636	0.393401	-0.395931	0.405362	-0.395928	0.358397	-0.366194	0.519509
-0.357688	0.456471	-0.357688	0.384829	-0.397562	0.408777	-0.397559	0.362459	-0.36736	0.511375
-0.359011	0.448995	-0.359013	0.388135	-0.399186	0.417546	-0.399182	0.352232	-0.368526	0.513885
-0.360332	0.446891	-0.360331	0.386023	-0.400795	0.410148	-0.400793	0.355993	-0.369685	0.520331
-0.361647	0.447424	-0.361648	0.391689	-0.402397	0.405358	-0.402394	0.357644	-0.370842	0.516714
-0.362957	0.445611	-0.362955	0.382813	-0.403983	0.420591	-0.403982	0.357587	-0.371996	0.515789
-0.364257	0.439388	-0.364261	0.388129	-0.405561	0.417463	-0.405555	0.356778	-0.373141	0.521901
-0.365555	0.440266	-0.365556	0.383668	-0.407124	0.415719	-0.407123	0.356752	-0.374282	0.515177
-0.366848	0.441067	-0.366848	0.387277	-0.408677	0.417598	-0.408674	0.357066	-0.375419	0.516931
-0.368138	0.435577	-0.368138	0.3811					-0.376551	0.514612
-0.369418	0.428821	-0.369418	0.387612					-0.377679	0.515293
-0.370697	0.428321	-0.370694	0.386971					-0.378801	0.517656
-0.371967	0.423398	-0.371969	0.380602					-0.37992	0.517919
-0.373233	0.429613	-0.373233	0.382929					-0.381034	0.522376
-0.374495	0.4293	-0.374498	0.37976					-0.382144	0.51869
-0.375753	0.418959	-0.375752	0.381406					-0.38325	0.512172
-0.377003	0.424593	-0.377003	0.380777					-0.38435	0.520142
-0.378249	0.422911	-0.378247	0.383794					-0.385445	0.515457
-0.37949	0.419641	-0.379488	0.375843					-0.386537	0.516525
-0.380723	0.417758	-0.380721	0.383025					-0.387621	0.513018
-0.381953	0.417575	-0.381951	0.382662					-0.388701	0.508981
-0.383176	0.422804	-0.383175	0.382551					-0.389776	0.511364
-0.384394	0.412045	-0.384393	0.381191					-0.390849	0.519525
-0.385604	0.415201	-0.385605	0.386319					-0.391918	0.515865
-0.386813	0.417263	-0.386814	0.379457
-0.388009	0.419072	-0.388011	0.376962
-0.389209	0.409062	-0.38921	0.385579
-0.390398	0.413713	-0.390401	0.385177
-0.391583	0.412883	-0.391585	0.378782
-0.392762	0.414229	-0.392762	0.381708
-0.393935	0.414616	-0.393939	0.378373
-0.395104	0.410871	-0.395107	0.379716
-0.396264	0.409282	-0.396264	0.374512
-0.397422	0.408495	-0.397425	0.378463
-0.398575	0.405792	-0.398572	0.384418
-0.399716	0.402953	-0.399718	0.381409
-0.400856	0.416335	-0.40086	0.379168
-0.401992	0.410578	-0.401993	0.380175
-0.403119	0.407261	-0.40312	0.376442
-0.40424	0.415155	-0.404245	0.381147
-0.405355	0.406436	-0.405362	0.378073
-0.406468	0.40228	-0.406471	0.379831
-0.407572	0.401056	-0.407575	0.384621
-0.408672	0.404889	-0.408672	0.384031

## Sheet: Figure_1e
Panel D: Neodymium M5 RSXS
Sample D - sigma		Sample D - pi		Sample E - sigma		Sample E - pi		Sample F - sigma
H	I / I0	H	I / I0	H	I / I0	H	I / I0	H	I / I0
(r.l.u.)	(arb. u.)	(r.l.u.)	(arb. u.)	(r.l.u.)	(arb. u.)	(r.l.u.)	(arb. u.)	(r.l.u.)	(arb. u.)
-0.233577	0.565318	-0.233576	0.487349	-0.249788	0.51953	-0.249784	0.455365	-0.254825	0.794461
-0.235345	0.565724	-0.235347	0.478944	-0.252139	0.517071	-0.252139	0.449813	-0.256413	0.794612
-0.237114	0.568993	-0.237113	0.482256	-0.254486	0.516424	-0.254485	0.452109	-0.257996	0.800095
-0.238878	0.557013	-0.238877	0.483707	-0.256826	0.510125	-0.256823	0.446966	-0.25958	0.786578
-0.240637	0.561588	-0.240636	0.483304	-0.259159	0.517941	-0.259158	0.44694	-0.261156	0.784271
-0.242395	0.56264	-0.242394	0.477486	-0.261482	0.515451	-0.261482	0.448445	-0.262731	0.79026
-0.244148	0.555754	-0.244147	0.477243	-0.263801	0.517382	-0.263803	0.445552	-0.264303	0.785358
-0.245897	0.562262	-0.245894	0.477005	-0.266114	0.512749	-0.266115	0.448059	-0.265871	0.796335
-0.247645	0.563102	-0.247642	0.476379	-0.268419	0.511639	-0.268417	0.451607	-0.267437	0.796359
-0.249387	0.556145	-0.249384	0.478788	-0.270717	0.51366	-0.270715	0.442138	-0.268997	0.775258
-0.251126	0.562757	-0.251124	0.481353	-0.273007	0.522812	-0.273007	0.443776	-0.270556	0.767227
-0.252862	0.565714	-0.252859	0.472639	-0.27529	0.505147	-0.275292	0.443196	-0.272111	0.785883
-0.254596	0.555556	-0.254591	0.480666	-0.277567	0.512329	-0.277567	0.439161	-0.273663	0.770742
-0.256322	0.557939	-0.25632	0.470138	-0.279838	0.506877	-0.279835	0.4522	-0.275212	0.787252
-0.258047	0.555593	-0.258045	0.472489	-0.282099	0.513764	-0.282098	0.434815	-0.276759	0.795524
-0.259767	0.560071	-0.259766	0.475038	-0.284353	0.506921	-0.284354	0.450734	-0.278301	0.775708
-0.261485	0.546001	-0.261482	0.47694	-0.286601	0.514537	-0.286601	0.438521	-0.279839	0.78967
-0.2632	0.553714	-0.263196	0.473879	-0.288841	0.508601	-0.28884	0.436641	-0.281374	0.780325
-0.26491	0.565569	-0.264906	0.473857	-0.291071	0.500251	-0.291073	0.432943	-0.282906	0.781581
-0.266614	0.563186	-0.266612	0.477879	-0.293297	0.509088	-0.293296	0.434748	-0.284434	0.77175
-0.268316	0.553854	-0.268313	0.471284	-0.295513	0.516065	-0.295513	0.433491	-0.285957	0.77848
-0.270015	0.564879	-0.270013	0.471385	-0.297721	0.506646	-0.297723	0.439462	-0.28748	0.785211
-0.271709	0.565504	-0.271707	0.474388	-0.299923	0.505853	-0.299924	0.429494	-0.288997	0.774151
-0.273399	0.561916	-0.273398	0.474375	-0.302116	0.508317	-0.302116	0.434765	-0.290511	0.763345
-0.275086	0.555314	-0.275084	0.469547	-0.304302	0.50815	-0.304303	0.436839	-0.292022	0.772097
-0.27677	0.564726	-0.276765	0.468684	-0.306479	0.496515	-0.30648	0.437376	-0.293531	0.761985
-0.278448	0.568601	-0.278446	0.461116	-0.308647	0.517107	-0.30865	0.434914	-0.295036	0.765195
-0.280121	0.572022	-0.280119	0.460717	-0.310811	0.502855	-0.31081	0.426825	-0.296535	0.762588
-0.281794	0.564409	-0.281791	0.466628	-0.312963	0.507137	-0.312965	0.424697	-0.298031	0.767203
-0.283461	0.551879	-0.283458	0.469838	-0.315107	0.503611	-0.315109	0.430387	-0.299523	0.774131
-0.285124	0.562979	-0.285117	0.466796	-0.317244	0.495583	-0.317244	0.430116	-0.301011	0.762924
-0.286781	0.563685	-0.286776	0.460786	-0.319371	0.514729	-0.319374	0.427729	-0.302498	0.757573
-0.288436	0.571086	-0.288435	0.459469	-0.321491	0.5006	-0.321493	0.424129	-0.30398	0.757869
-0.290088	0.561121	-0.290084	0.461522	-0.323605	0.499691	-0.323606	0.424931	-0.305457	0.751309
-0.291734	0.571767	-0.291729	0.46804	-0.325705	0.501873	-0.325708	0.42049	-0.30693	0.757257
-0.293375	0.571263	-0.293371	0.471109	-0.327801	0.501442	-0.327803	0.421577	-0.308401	0.753955
-0.295011	0.578071	-0.29501	0.464412	-0.329886	0.501174	-0.32989	0.4252	-0.309869	0.755981
-0.296645	0.575806	-0.296644	0.462478	-0.331963	0.496505	-0.331965	0.41202	-0.311333	0.75423
-0.298275	0.589469	-0.298273	0.464064	-0.334033	0.501989	-0.334036	0.416844	-0.312792	0.746008
-0.299901	0.585139	-0.299897	0.467493	-0.336093	0.496798	-0.336095	0.423529	-0.314246	0.730111
-0.301521	0.584775	-0.30152	0.467287	-0.338144	0.500846	-0.338146	0.406026	-0.3157	0.750605
-0.303139	0.598116	-0.303135	0.464397	-0.340186	0.500678	-0.340187	0.41328	-0.317145	0.749201
-0.30475	0.600506	-0.304746	0.461271	-0.342219	0.487225	-0.342218	0.406195	-0.318589	0.729381
-0.306357	0.597208	-0.306354	0.461705	-0.344242	0.488601	-0.344245	0.413804	-0.320031	0.744091
-0.307964	0.603882	-0.307958	0.465707	-0.346258	0.480504	-0.346261	0.398637	-0.321466	0.751366
-0.309564	0.615084	-0.309557	0.45844	-0.348264	0.491444	-0.348266	0.400065	-0.3229	0.743893
-0.311158	0.612311	-0.311152	0.464131	-0.350263	0.471089	-0.350264	0.398271	-0.324328	0.7414
-0.312746	0.623015	-0.312744	0.471843	-0.35225	0.472813	-0.352249	0.393263	-0.325751	0.7307
-0.31433	0.624916	-0.314329	0.467669	-0.354229	0.472919	-0.354228	0.399108	-0.327172	0.738254
-0.315911	0.638768	-0.315911	0.464439	-0.356197	0.46583	-0.356199	0.391327	-0.328587	0.725713
-0.31749	0.648336	-0.317488	0.47002	-0.358159	0.470696	-0.358161	0.390266	-0.329999	0.739698
-0.319061	0.648269	-0.319059	0.460754	-0.36011	0.462665	-0.360108	0.396295	-0.331411	0.748543
-0.320627	0.654809	-0.320625	0.472451	-0.362049	0.463881	-0.362053	0.391714	-0.332812	0.733412
-0.322191	0.661871	-0.32219	0.474872	-0.363981	0.461062	-0.363985	0.390562	-0.334213	0.735328
-0.32375	0.657743	-0.323748	0.472228	-0.365902	0.450052	-0.365905	0.384924	-0.335611	0.735576
-0.325305	0.681711	-0.325301	0.473123	-0.367816	0.447469	-0.36782	0.384061	-0.337002	0.733123
-0.326854	0.682575	-0.32685	0.469506	-0.369721	0.448128	-0.369721	0.384151	-0.338389	0.729864
-0.328399	0.70575	-0.328397	0.471282	-0.371613	0.443285	-0.371613	0.369538	-0.339773	0.722105
-0.329937	0.717257	-0.329936	0.467036	-0.3735	0.439166	-0.373497	0.374741	-0.341153	0.717523
-0.331474	0.729311	-0.331471	0.473147	-0.375372	0.426759	-0.37537	0.376673	-0.342529	0.72446
-0.333003	0.75542	-0.333	0.483556	-0.377234	0.436249	-0.377234	0.369489	-0.343901	0.738108
-0.33453	0.757016	-0.334526	0.48421	-0.379086	0.432284	-0.379088	0.361991	-0.345269	0.729124
-0.336051	0.745681	-0.336049	0.469587	-0.380934	0.424708	-0.380932	0.356708	-0.346631	0.70482
-0.337567	0.723541	-0.337564	0.476881	-0.382766	0.424098	-0.382766	0.360292	-0.34799	0.69636
-0.339078	0.709172	-0.339074	0.462181	-0.384589	0.420189	-0.384591	0.363612	-0.349345	0.725716
-0.340584	0.703936	-0.340581	0.465364	-0.386404	0.416412	-0.386403	0.354683	-0.350695	0.710327
-0.342086	0.685186	-0.342081	0.465625	-0.388208	0.412035	-0.388211	0.34014	-0.352041	0.695802
-0.343583	0.670169	-0.343579	0.460019	-0.390002	0.398652	-0.390003	0.337931	-0.353382	0.706105
-0.345077	0.664355	-0.345072	0.454092	-0.391786	0.407139	-0.391785	0.332321	-0.35472	0.703533
-0.346562	0.649391	-0.346558	0.451159	-0.393558	0.39622	-0.393557	0.336806	-0.356055	0.728234
-0.348044	0.65124	-0.348038	0.446623	-0.395322	0.397159	-0.395319	0.333764	-0.357384	0.701939
-0.34952	0.64897	-0.349516	0.439864	-0.397073	0.384418	-0.397074	0.32682	-0.358709	0.69552
-0.350991	0.637266	-0.350988	0.4427	-0.398814	0.396969	-0.398816	0.315754	-0.360028	0.687181
-0.352457	0.624615	-0.352455	0.438816	-0.400545	0.372816	-0.400549	0.312656	-0.361341	0.717111
-0.353918	0.623701	-0.353915	0.434788	-0.402266	0.369856	-0.402269	0.304733	-0.362652	0.703495
-0.355376	0.596658	-0.355371	0.436534	-0.403975	0.371689	-0.403979	0.309765	-0.363961	0.697437
-0.356827	0.60284	-0.356824	0.437517					-0.365266	0.689684
-0.358274	0.589667	-0.358271	0.438196					-0.366564	0.681402
-0.359715	0.586267	-0.359713	0.433635					-0.367857	0.697958
-0.361151	0.574738	-0.361149	0.426053					-0.369143	0.676944
-0.362581	0.56956	-0.362581	0.415569					-0.370426	0.68861
-0.364005	0.555265	-0.364005	0.416093					-0.371707	0.678254
-0.365426	0.546824	-0.365426	0.411959					-0.372983	0.674532
-0.366847	0.545685	-0.366841	0.412868					-0.374254	0.670653
-0.368256	0.544065	-0.368254	0.412853					-0.37552	0.684571
-0.36966	0.531278	-0.369656	0.407465					-0.376782	0.667011
-0.371058	0.514525	-0.371057	0.410116					-0.378039	0.677032
-0.372452	0.514637	-0.372452	0.405274					-0.379292	0.672391
-0.373841	0.518041	-0.373839	0.401988					-0.380543	0.656318
-0.375226	0.501293	-0.375222	0.393778					-0.381786	0.660837
-0.376605	0.506762	-0.376603	0.393181					-0.383022	0.646668
-0.377977	0.496949	-0.377976	0.391253					-0.384257	0.654118
-0.379347	0.494809	-0.379343	0.390456					-0.385487	0.667781
-0.380706	0.49112	-0.380704	0.393647					-0.386711	0.657504
-0.382065	0.482712	-0.382063	0.383759					-0.387934	0.63776
-0.383417	0.473334	-0.383413	0.379744					-0.389145	0.647358
-0.384761	0.474277	-0.384756	0.380642					-0.390359	0.642535
-0.3861	0.459595	-0.386098	0.377694					-0.39156	0.631341
-0.387435	0.466826	-0.387433	0.371705					-0.39276	0.643388
-0.388764	0.460273	-0.388762	0.373151					-0.393961	0.636654
-0.390086	0.45536	-0.390084	0.359657					-0.395149	0.630225
-0.391408	0.452382	-0.391402	0.36817
-0.392719	0.441166	-0.392714	0.366249
-0.394028	0.436827	-0.394021	0.354056
-0.39533	0.43281	-0.395324	0.35312
-0.396624	0.426669	-0.396618	0.34737
-0.397913	0.431685	-0.397907	0.343951
-0.399196	0.425067	-0.399192	0.337988
-0.400475	0.420509	-0.400472	0.340767
-0.401746	0.408137	-0.401741	0.33012
-0.403017	0.407218	-0.403008	0.326879
-0.404275	0.408384	-0.404271	0.328142
-0.40553	0.396167	-0.405528	0.318657
-0.406785	0.390499	-0.406778	0.32044
-0.408027	0.387741	-0.408019	0.311582
-0.409261	0.376971	-0.409258	0.314878
-0.410493	0.374721	-0.410491	0.307917
-0.411721	0.367812	-0.411717	0.299314
-0.412942	0.363958	-0.412935	0.293726
-0.414156	0.361768	-0.414151	0.290577
-0.415365	0.353325	-0.41536	0.289686
