# Supplementary material for: Absence of 3a0 charge density wave order in the infinite-layer nickelate NdNiO2
Source: Nat Mater. 2024 Jan 26;23(4):486–91. doi: 10.1038/s41563-024-01797-0 (PMC10990928; doi:10.1038/s41563-024-01797-0)
Supplement: Supplementary file 3 — Source data for Fig. 2. [file 41563_2024_1797_MOESM3_ESM.xlsx]

## Sheet: Figure_2a
Panel A: RSXS, Nickel Edge								Neodymium Edge
Sample C - Sigma		Sample C - Pi		Sample D - Sigma, raw		Sample D - Sigma, subtracted		Sample C - Sigma		Sample C - Pi		Sample D - Sigma, raw		Sample D - Sigma, subtracted
H	I / I0	H	I / I0	H	I / I0	H	I / I0	H	I / I0	H	I / I0	H	I / I0	H	I / I0
(r.l.u.)	(arb. u.)	(r.l.u.)	(arb. u.)	(r.l.u.)	(arb. u.)	(r.l.u.)	(arb. u.)	(r.l.u.)	(arb. u.)	(r.l.u.)	(arb. u.)	(r.l.u.)	(arb. u.)	(r.l.u.)	(arb. u.)
0.373383	1.07865	0.373383	1.44316	0.24	0.810034	0.24	0.00468701	0.295	1.59305	0.295	1.64222	0.25	1.30329	0.25	0.051768
0.372416	1.04908	0.372417	1.44447	0.241192	0.80604	0.241192	0.00116542	0.29532	1.46713	0.29532	1.66628	0.251789	1.31808	0.251789	0.0599338
0.371448	1.06986	0.37145	1.42252	0.242383	0.812209	0.242383	0.00771172	0.29564	1.62508	0.29564	1.64864	0.253578	1.3247	0.253578	0.0602293
0.370476	1.0618	0.370476	1.40545	0.243575	0.799643	0.243575	-0.00456862	0.29596	1.65922	0.29596	1.65911	0.255367	1.3232	0.255367	0.0526835
0.369502	1.11201	0.369502	1.39371	0.244767	0.813036	0.244767	0.00902064	0.29628	1.50477	0.29628	1.70521	0.257156	1.31699	0.257156	0.0407256
0.368519	1.05078	0.36852	1.37468	0.245958	0.8131	0.245958	0.00919536	0.2966	1.44872	0.2966	1.65908	0.258944	1.34047	0.258944	0.0587429
0.367537	1.02209	0.367536	1.3398	0.24715	0.813075	0.24715	0.00919752	0.29692	1.63702	0.29692	1.67229	0.260733	1.35151	0.260733	0.0646108
0.366547	1.10325	0.366548	1.34441	0.248342	0.814082	0.248342	0.0101537	0.29724	1.53517	0.29724	1.6731	0.262522	1.31793	0.262522	0.026127
0.365556	1.07853	0.365556	1.3527	0.249533	0.806156	0.249533	0.00209957	0.29756	1.6582	0.29756	1.65732	0.264311	1.33531	0.264311	0.0388782
0.36456	1.09622	0.364561	1.30698	0.250725	0.818113	0.250725	0.013856	0.29788	1.54901	0.29788	1.64073	0.2661	1.34921	0.2661	0.0484258
0.363562	1.14345	0.363561	1.2892	0.251917	0.804714	0.251917	0.000187084	0.2982	1.52687	0.2982	1.6347	0.267889	1.34148	0.267889	0.0366057
0.362558	1.17081	0.362557	1.29439	0.253108	0.822931	0.253108	0.0180665	0.29852	1.68548	0.29852	1.68185	0.269678	1.36448	0.269678	0.0557892
0.361549	1.19152	0.36155	1.31144	0.2543	0.810012	0.2543	0.00474639	0.29884	1.62603	0.29884	1.66926	0.271467	1.36492	0.271467	0.0526735
0.360541	1.19948	0.360539	1.33636	0.255492	0.815851	0.255492	0.0101252	0.29916	1.63265	0.29916	1.67539	0.273256	1.36513	0.273256	0.0495785
0.359525	1.22894	0.359523	1.26107	0.256683	0.812506	0.256683	0.00626154	0.29948	1.5419	0.29948	1.69717	0.275044	1.37612	0.275044	0.0575182
0.358507	1.32955	0.358506	1.27263	0.257875	0.808138	0.257875	0.00132203	0.2998	1.54689	0.2998	1.65178	0.276833	1.3928	0.276833	0.0714052
0.357484	1.34344	0.357482	1.2126	0.259067	0.810256	0.259067	0.00281699	0.30012	1.68125	0.30012	1.68066	0.278622	1.39799	0.278622	0.0740443
0.356458	1.40143	0.356457	1.23354	0.260258	0.812709	0.260258	0.00459962	0.30044	1.66599	0.30044	1.65554	0.280411	1.4044	0.280411	0.0781502
0.355426	1.46648	0.355429	1.24765	0.26145	0.822761	0.26145	0.0139377	0.30076	1.67138	0.30076	1.61684	0.2822	1.41898	0.2822	0.0906593
0.354394	1.62138	0.354394	1.23795	0.262642	0.818309	0.262642	0.00872985	0.30108	1.62063	0.30108	1.65918	0.283989	1.41988	0.283989	0.0897369
0.353356	1.70382	0.353357	1.20301	0.263833	0.812114	0.263833	0.00174098	0.3014	1.69639	0.3014	1.67326	0.285778	1.43423	0.285778	0.102493
0.352314	1.87482	0.352314	1.26007	0.265025	0.815717	0.265025	0.0045152	0.30172	1.73388	0.30172	1.68784	0.287567	1.44097	0.287567	0.107861
0.351267	2.14263	0.35127	1.2735	0.266217	0.815851	0.266217	0.00378989	0.30204	1.7386	0.30204	1.68831	0.289356	1.45726	0.289356	0.123019
0.350219	2.34671	0.350219	1.27632	0.267408	0.816792	0.267408	0.00384182	0.30236	1.62621	0.30236	1.65407	0.291144	1.45733	0.291144	0.122169
0.349166	2.71546	0.34917	1.26572	0.2686	0.823842	0.2686	0.00997752	0.30268	1.72036	0.30268	1.68734	0.292933	1.49216	0.292933	0.156306
0.348112	3.12046	0.348111	1.31013	0.269792	0.83298	0.269792	0.0181797	0.303	1.69278	0.303	1.65436	0.294722	1.5013	0.294722	0.164962
0.347052	3.7164	0.347053	1.37622	0.270983	0.832152	0.270983	0.0163969	0.30332	1.66633	0.30332	1.69046	0.296511	1.52034	0.296511	0.183731
0.345988	4.53829	0.345988	1.45629	0.272175	0.818355	0.272175	0.00162944	0.30364	1.66498	0.30364	1.65371	0.2983	1.53686	0.2983	0.200199
0.344921	5.42123	0.344922	1.56764	0.273367	0.809473	0.273367	-0.00823505	0.30396	1.71686	0.30396	1.67904	0.300089	1.54517	0.300089	0.208649
0.34385	6.88311	0.343848	1.76262	0.274558	0.817332	0.274558	-0.00136837	0.30428	1.74696	0.30428	1.6759	0.301878	1.56045	0.301878	0.224276
0.342774	8.55828	0.342775	1.93492	0.27575	0.827587	0.27575	0.00788741	0.3046	1.91459	0.3046	1.67749	0.303667	1.57246	0.303667	0.236831
0.341696	10.8421	0.341699	2.20544	0.276942	0.83319	0.276942	0.0124894	0.30492	1.81451	0.30492	1.6778	0.305456	1.61551	0.305456	0.280624
0.340615	13.7364	0.340616	2.51734	0.278133	0.826637	0.278133	0.00493541	0.30524	1.79839	0.30524	1.67547	0.307244	1.64111	0.307244	0.307156
0.339528	17.6354	0.339529	3.14262	0.279325	0.835546	0.279325	0.0128464	0.30556	1.8248	0.30556	1.65809	0.309033	1.64809	0.309033	0.315259
0.338441	21.6421	0.338443	3.65662	0.280517	0.815494	0.280517	-0.00819683	0.30588	1.83104	0.30588	1.67722	0.310822	1.66707	0.310822	0.335543
0.337346	25.9805	0.337348	4.27617	0.281708	0.828318	0.281708	0.00364594	0.3062	1.89879	0.3062	1.68746	0.312611	1.69193	0.312611	0.361888
0.336251	29.9086	0.336252	4.83313	0.2829	0.835198	0.2829	0.00955671	0.30652	1.77475	0.30652	1.64355	0.3144	1.71769	0.3144	0.389313
0.335151	32.488	0.335151	5.32172	0.284092	0.835497	0.284092	0.00890374	0.30684	1.88109	0.30684	1.67547	0.316189	1.75155	0.316189	0.42501
0.334047	33.0106	0.334048	5.35557	0.285283	0.83858	0.285283	0.0110539	0.30716	1.90721	0.30716	1.69523	0.317978	1.73755	0.317978	0.413019
0.332942	31.4302	0.332942	5.14935	0.286475	0.830464	0.286475	0.00202648	0.30748	1.89718	0.30748	1.65996	0.319767	1.77952	0.319767	0.457163
0.33183	28.2906	0.331833	4.7438	0.287667	0.849636	0.287667	0.0203139	0.3078	2.02332	0.3078	1.67171	0.321556	1.79817	0.321556	0.478144
0.330716	23.7589	0.330716	3.99206	0.288858	0.837601	0.288858	0.00742339	0.30812	2.00285	0.30812	1.65227	0.323344	1.81458	0.323344	0.497052
0.329598	19.4039	0.329601	3.4144	0.29005	0.838771	0.29005	0.00776939	0.30844	2.00608	0.30844	1.66655	0.325133	1.84219	0.325133	0.527325
0.328478	15.4455	0.328479	2.84818	0.291242	0.846123	0.291242	0.0143321	0.30876	2.05803	0.30876	1.7092	0.326922	1.86283	0.326922	0.550771
0.327354	12.045	0.327353	2.41134	0.292433	0.844414	0.292433	0.0118734	0.30908	2.02948	0.30908	1.68924	0.328711	1.86085	0.328711	0.551742
0.326224	9.3697	0.326226	2.04593	0.293625	0.860836	0.293625	0.0275867	0.3094	2.21729	0.3094	1.69115	0.3305	1.93277	0.3305	0.626763
0.325092	7.30775	0.325094	1.75748	0.294817	0.856949	0.294817	0.0230358	0.30972	2.0901	0.30972	1.7003	0.332289	1.95437	0.332289	0.651607
0.32396	5.79926	0.32396	1.52333	0.296008	0.854666	0.296008	0.0201365	0.31004	2.083	0.31004	1.72811	0.334078	1.97964	0.334078	0.680267
0.32282	4.53958	0.322822	1.39231	0.2972	0.854659	0.2972	0.0195644	0.31036	2.20832	0.31036	1.69292	0.335867	1.92554	0.335867	0.62968
0.32168	3.73012	0.321679	1.29616	0.298392	0.860733	0.298392	0.0251286	0.31068	2.26152	0.31068	1.67024	0.337656	1.82942	0.337656	0.537212
0.320535	3.03435	0.320535	1.1873	0.299583	0.864844	0.299583	0.0287866	0.311	2.26181	0.311	1.66255	0.339444	1.77137	0.339444	0.482945
0.319385	2.50375	0.319384	1.08592	0.300775	0.880856	0.300775	0.0444069	0.31132	2.18156	0.31132	1.73032	0.341233	1.72576	0.341233	0.441234
0.318233	2.10509	0.318233	1.04656	0.301967	0.88341	0.301967	0.0466319	0.31164	2.46954	0.31164	1.73749	0.343022	1.69631	0.343022	0.415811
0.317077	1.8338	0.31708	0.984866	0.303158	0.870938	0.303158	0.033899	0.31196	2.45589	0.31196	1.71831	0.344811	1.66022	0.344811	0.383868
0.315919	1.56763	0.315917	0.955173	0.30435	0.87921	0.30435	0.0419803	0.31228	2.4338	0.31228	1.7016	0.3466	1.6289	0.3466	0.356811
0.314757	1.38342	0.314759	0.958789	0.305542	0.874528	0.305542	0.0371803	0.3126	2.40186	0.3126	1.68222	0.348389	1.6044	0.348389	0.336675
0.313591	1.22195	0.313592	0.94638	0.306733	0.888577	0.306733	0.0511889	0.31292	2.45058	0.31292	1.71318	0.350178	1.57117	0.350178	0.307921
0.312423	1.08167	0.312423	0.868341	0.307925	0.887182	0.307925	0.0498335	0.31324	2.57921	0.31324	1.70646	0.351967	1.54196	0.351967	0.283293
0.311252	0.992292	0.311253	0.860856	0.309117	0.891907	0.309117	0.05468	0.31356	2.69738	0.31356	1.71293	0.353756	1.50312	0.353756	0.249132
0.310073	0.936289	0.310074	0.870059	0.310308	0.899275	0.310308	0.0622559	0.31388	2.75025	0.31388	1.73227	0.355544	1.49308	0.355544	0.243869
0.308897	0.87124	0.308898	0.83504	0.3115	0.901982	0.3115	0.0652612	0.3142	2.77902	0.3142	1.69391	0.357333	1.46643	0.357333	0.2221
0.307716	0.80941	0.307716	0.824468	0.312692	0.903721	0.312692	0.0673901	0.31452	2.79984	0.31452	1.68534	0.359122	1.45235	0.359122	0.212981
0.306529	0.747171	0.306529	0.8559	0.313883	0.90298	0.313883	0.067135	0.31484	2.96184	0.31484	1.70898	0.360911	1.43377	0.360911	0.199444
0.305342	0.69641	0.30534	0.808078	0.315075	0.921173	0.315075	0.0859124	0.31516	3.07926	0.31516	1.67726	0.3627	1.41104	0.3627	0.181851
0.304149	0.692152	0.304151	0.796089	0.316267	0.910617	0.316267	0.0760435	0.31548	3.09788	0.31548	1.73484	0.364489	1.40318	0.364489	0.179193
0.302955	0.690619	0.302953	0.769505	0.317458	0.939743	0.317458	0.105962	0.3158	3.21216	0.3158	1.70565	0.366278	1.38369	0.366278	0.16499
0.301756	0.631532	0.301757	0.764552	0.31865	0.933863	0.31865	0.100982	0.31612	3.19292	0.31612	1.72415	0.368067	1.36289	0.368067	0.149558
0.300556	0.629124	0.300556	0.761007	0.319842	0.944747	0.319842	0.112879	0.31644	3.34568	0.31644	1.7225	0.369856	1.33493	0.369856	0.12702
0.29935	0.611607	0.299348	0.770655	0.321033	0.959565	0.321033	0.128824	0.31676	3.47782	0.31676	1.71769	0.371644	1.33496	0.371644	0.132543
0.298142	0.597214	0.298143	0.762665	0.322225	0.950421	0.322225	0.120926	0.31708	3.79626	0.31708	1.72912	0.373433	1.31112	0.373433	0.114258
0.296933	0.576939	0.296933	0.748317	0.323417	0.95433	0.323417	0.126201	0.3174	3.71452	0.3174	1.72496	0.375222	1.29856	0.375222	0.107311
0.295717	0.549978	0.295716	0.747557	0.324608	0.954692	0.324608	0.128054	0.31772	3.92531	0.31772	1.71036	0.377011	1.28247	0.377011	0.0968962
0.294502	0.547967	0.294501	0.753692	0.3258	0.979704	0.3258	0.154684	0.31804	3.99472	0.31804	1.7365	0.3788	1.2771	0.3788	0.0972459
0.29328	0.524521	0.293282	0.720372	0.326992	0.976475	0.326992	0.153205	0.31836	4.34686	0.31836	1.73159	0.380589	1.26679	0.380589	0.0927022
0.292058	0.538816	0.292056	0.725315	0.328183	0.979931	0.328183	0.158544	0.31868	4.47146	0.31868	1.77306	0.382378	1.25115	0.382378	0.0828833
0.29083	0.527404	0.290831	0.717282	0.329375	0.988719	0.329375	0.169352	0.319	4.43749	0.319	1.7448	0.384167	1.22662	0.384167	0.0642081
				0.330567	1.00195	0.330567	0.184744	0.31932	4.8368	0.31932	1.74882	0.385956	1.22437	0.385956	0.0678457
				0.331758	1.02784	0.331758	0.212936	0.31964	4.92833	0.31964	1.76548	0.387744	1.20857	0.387744	0.0579701
				0.33295	1.03027	0.33295	0.217819	0.31996	5.09899	0.31996	1.75859	0.389533	1.21739	0.389533	0.0727458
				0.334142	1.04073	0.334142	0.23088	0.32028	5.42035	0.32028	1.77681	0.391322	1.19682	0.391322	0.0581653
				0.335333	1.01736	0.335333	0.210261	0.3206	5.80999	0.3206	1.77778	0.393111	1.19635	0.393111	0.0636981
				0.336525	0.993198	0.336525	0.189011	0.32092	6.15571	0.32092	1.81848	0.3949	1.19226	0.3949	0.0656327
				0.337717	0.965791	0.337717	0.164674	0.32124	6.24242	0.32124	1.76229	0.396689	1.17612	0.396689	0.0555373
				0.338908	0.936666	0.338908	0.13878	0.32156	6.56256	0.32156	1.72972	0.398478	1.17271	0.398478	0.0581891
				0.3401	0.937216	0.3401	0.142728	0.32188	7.08586	0.32188	1.79382	0.400267	1.16118	0.400267	0.0527254
				0.341292	0.91507	0.341292	0.124149	0.3222	7.32889	0.3222	1.83499	0.402056	1.15541	0.402056	0.0530306
				0.342483	0.905804	0.342483	0.118622	0.32252	7.80675	0.32252	1.82925	0.403844	1.13196	0.403844	0.0356535
				0.343675	0.892486	0.343675	0.109219	0.32284	8.21479	0.32284	1.86682	0.405633	1.1358	0.405633	0.0455649
				0.344867	0.877242	0.344867	0.0980671	0.32316	8.5509	0.32316	1.84098	0.407422	1.12625	0.407422	0.0420863
				0.346058	0.858912	0.346058	0.0840115	0.32348	8.93174	0.32348	1.86148	0.409211	1.12194	0.409211	0.0438386
				0.34725	0.868711	0.34725	0.0982704	0.3238	9.96763	0.3238	1.91109	0.411	1.10714	0.411	0.0350867
				0.348442	0.834831	0.348442	0.0690375	0.32412	10.4229	0.32412	1.91807
				0.349633	0.82933	0.349633	0.0683752	0.32444	10.6874	0.32444	1.92456
				0.350825	0.820013	0.350825	0.0640918	0.32476	11.7355	0.32476	1.98124
				0.352017	0.793524	0.352017	0.0428332	0.32508	12.3932	0.32508	1.96086
				0.353208	0.795899	0.353208	0.0506403	0.3254	13.2485	0.3254	1.99346
				0.3544	0.789804	0.3544	0.0501804	0.32572	14.1967	0.32572	2.01407
				0.355592	0.779184	0.355592	0.0454036	0.32604	15.5056	0.32604	2.01918
				0.356783	0.769523	0.356783	0.0417962	0.32636	16.447	0.32636	2.09864
				0.357975	0.758947	0.357975	0.0374866	0.32668	17.8822	0.32668	2.07721
				0.359167	0.737465	0.359167	0.0224882	0.327	18.9115	0.327	2.11712
				0.360358	0.741246	0.360358	0.0329722	0.32732	20.4867	0.32732	2.17245
				0.36155	0.724248	0.36155	0.0229015	0.32764	22.0883	0.32764	2.20782
				0.362742	0.723494	0.362742	0.0292999	0.32796	23.6954	0.32796	2.25627
				0.363933	0.711151	0.363933	0.0243399	0.32828	25.1875	0.32828	2.24987
				0.365125	0.716473	0.365125	0.0372761	0.3286	26.5719	0.3286	2.33161
				0.366317	0.700934	0.366317	0.0295883	0.32892	29.1811	0.32892	2.43435
				0.367508	0.68295	0.367508	0.0196943	0.32924	30.9327	0.32924	2.40945
				0.3687	0.67441	0.3687	0.0194864	0.32956	32.9299	0.32956	2.52567
				0.369892	0.660382	0.369892	0.0140363	0.32988	35.6085	0.32988	2.59979
				0.371083	0.663264	0.371083	0.025744	0.3302	37.8206	0.3302	2.57479
				0.372275	0.652262	0.372275	0.0238191	0.33052	40.3423	0.33052	2.68301
				0.373467	0.643296	0.373467	0.0241864	0.33084	42.8355	0.33084	2.74583
				0.374658	0.627382	0.374658	0.0178633	0.33116	45.0686	0.33116	2.85333
				0.37585	0.610804	0.37585	0.0111375	0.33148	47.2075	0.33148	2.84073
				0.377042	0.611473	0.377042	0.0219232	0.3318	49.9838	0.3318	2.95826
				0.378233	0.605381	0.378233	0.0262161	0.33212	52.0575	0.33212	2.97802
				0.379425	0.589494	0.379425	0.0209836	0.33244	54.2561	0.33244	3.09882
				0.380617	0.570532	0.380617	0.0129511	0.33276	55.9298	0.33276	3.10109
				0.381808	0.568407	0.381808	0.0220331	0.33308	58.0238	0.33308	3.11454
				0.383	0.538531	0.383	0.00364419	0.3334	59.7046	0.3334	3.17737
								0.33372	60.4496	0.33372	3.18598
								0.33404	61.6684	0.33404	3.23579
								0.33436	61.7645	0.33436	3.27743
								0.33468	61.7133	0.33468	3.27916
								0.335	62.26	0.335	3.28449
								0.33532	61.2457	0.33532	3.24391
								0.33564	60.5465	0.33564	3.26053
								0.33596	58.49	0.33596	3.21372
								0.33628	57.7643	0.33628	3.22744
								0.3366	56.5376	0.3366	3.16343
								0.33692	54.7813	0.33692	3.10644
								0.33724	52.2164	0.33724	3.06377
								0.33756	48.9544	0.33756	2.96069
								0.33788	47.1749	0.33788	2.96307
								0.3382	45.5291	0.3382	2.85963
								0.33852	42.102	0.33852	2.76517
								0.33884	39.8417	0.33884	2.74092
								0.33916	37.3903	0.33916	2.70391
								0.33948	34.2762	0.33948	2.6454
								0.3398	32.4531	0.3398	2.53442
								0.34012	30.474	0.34012	2.50406
								0.34044	28.5403	0.34044	2.47918
								0.34076	26.1693	0.34076	2.39207
								0.34108	24.4248	0.34108	2.34218
								0.3414	22.5106	0.3414	2.25628
								0.34172	21.4775	0.34172	2.25926
								0.34204	19.7736	0.34204	2.20142
								0.34236	18.1505	0.34236	2.18165
								0.34268	16.7003	0.34268	2.16736
								0.343	15.5782	0.343	2.08965
								0.34332	14.8181	0.34332	2.07435
								0.34364	13.7611	0.34364	2.06796
								0.34396	12.9982	0.34396	2.04964
								0.34428	12.1496	0.34428	2.05194
								0.3446	11.1219	0.3446	1.97985
								0.34492	10.3288	0.34492	1.95599
								0.34524	9.65433	0.34524	1.93473
								0.34556	9.00872	0.34556	1.89737
								0.34588	8.14387	0.34588	1.91668
								0.3462	8.08244	0.3462	1.91281
								0.34652	7.69666	0.34652	1.87126
								0.34684	7.27309	0.34684	1.86156
								0.34716	6.6048	0.34716	1.84384
								0.34748	6.32193	0.34748	1.83545
								0.3478	6.06152	0.3478	1.80968
								0.34812	5.49079	0.34812	1.82323
								0.34844	5.27068	0.34844	1.79104
								0.34876	5.18586	0.34876	1.81105
								0.34908	4.78121	0.34908	1.78085
								0.3494	4.81018	0.3494	1.80567
								0.34972	4.5531	0.34972	1.72408
								0.35004	4.27328	0.35004	1.767
								0.35036	4.01941	0.35036	1.75904
								0.35068	3.80419	0.35068	1.72712
								0.351	3.70922	0.351	1.73238
								0.35132	3.65015	0.35132	1.72222
								0.35164	3.52538	0.35164	1.73717
								0.35196	3.27043	0.35196	1.70713
								0.35228	3.16852	0.35228	1.69347
								0.3526	3.07506	0.3526	1.74016
								0.35292	2.97583	0.35292	1.7096
								0.35324	2.84462	0.35324	1.672
								0.35356	2.89318	0.35356	1.69056
								0.35388	2.70238	0.35388	1.64168
								0.3542	2.5572	0.3542	1.65147
								0.35452	2.6849	0.35452	1.71381
								0.35484	2.51565	0.35484	1.62879
								0.35516	2.40324	0.35516	1.68818
								0.35548	2.33123	0.35548	1.68539
								0.3558	2.36134	0.3558	1.67571
								0.35612	2.29798	0.35612	1.66427
								0.35644	2.23176	0.35644	1.68001
								0.35676	2.13355	0.35676	1.62817
								0.35708	2.14286	0.35708	1.61697
								0.3574	2.13219	0.3574	1.64949
								0.35772	2.05382	0.35772	1.64922
								0.35804	1.95023	0.35804	1.63492
								0.35836	1.92182	0.35836	1.65797
								0.35868	2.00529	0.35868	1.62565
								0.359	2.00574	0.359	1.63355
								0.35932	1.82355	0.35932	1.64305
								0.35964	1.95855	0.35964	1.59638
								0.35996	1.8983	0.35996	1.62871
								0.36028	1.81137	0.36028	1.62356
								0.3606	1.80348	0.3606	1.59531
								0.36092	1.90004	0.36092	1.59458
								0.36124	1.86145	0.36124	1.64152
								0.36156	1.77138	0.36156	1.65958
								0.36188	1.62447	0.36188	1.58648
								0.3622	1.62454	0.3622	1.61222
								0.36252	1.70239	0.36252	1.61401
								0.36284	1.69168	0.36284	1.64747
								0.36316	1.66161	0.36316	1.6219
								0.36348	1.58023	0.36348	1.63409
								0.3638	1.59579	0.3638	1.63883
								0.36412	1.65787	0.36412	1.59849
								0.36444	1.61232	0.36444	1.60007
								0.36476	1.56641	0.36476	1.59812
								0.36508	1.57008	0.36508	1.59088
								0.3654	1.59667	0.3654	1.60185
								0.36572	1.58879	0.36572	1.61786
								0.36604	1.52772	0.36604	1.63425
								0.36636	1.6091	0.36636	1.58486
								0.36668	1.58652	0.36668	1.61622
								0.367	1.58597	0.367	1.64162
								0.36732	1.55172	0.36732	1.63143
								0.36764	1.41492	0.36764	1.60151
								0.36796	1.53595	0.36796	1.57388
								0.36828	1.45661	0.36828	1.58298
								0.3686	1.56288	0.3686	1.59316
								0.36892	1.50821	0.36892	1.55937
								0.36924	1.48557	0.36924	1.58774
								0.36956	1.41815	0.36956	1.56106
								0.36988	1.43958	0.36988	1.63603
								0.3702	1.47059	0.3702	1.57189
								0.37052	1.48742	0.37052	1.57975
								0.37084	1.51005	0.37084	1.58129
								0.37116	1.494	0.37116	1.5804
								0.37148	1.42739	0.37148	1.60752
								0.3718	1.48261	0.3718	1.56583
								0.37212	1.4434	0.37212	1.57636
								0.37244	1.45956	0.37244	1.55325
								0.37276	1.51385	0.37276	1.57782
								0.37308	1.4424	0.37308	1.56217
								0.3734	1.48919	0.3734	1.58016
								0.37372	1.44833	0.37372	1.54769
								0.37404	1.46065	0.37404	1.58928
								0.37436	1.44368	0.37436	1.56644
								0.37468	1.41732	0.37468	1.56424
								0.375	1.47524	0.375	1.5636

## Sheet: Figure_2b
Panel B: RSXS, Nickel Edge			Neodymium Edge
Sample B - Sigma			Sample B - Sigma		Sample B - Pi
H	I / I0		H	I / I0	H	I / I0
(r.l.u.)	(arb. u.)		(r.l.u.)	(arb. u.)	(r.l.u.)	(arb. u.)
0.392124	0.482539		0.373414	0.305054	0.373413	0.204413
0.389552	0.477505		0.372129	0.310494	0.372133	0.196407
0.386958	0.469883		0.370843	0.300575	0.370843	0.20056
0.384343	0.469696		0.36955	0.297825	0.369549	0.197091
0.381706	0.459779		0.368252	0.30248	0.368251	0.193997
0.37905	0.454738		0.366953	0.297278	0.366952	0.190076
0.376371	0.453338		0.365646	0.289424	0.365646	0.190969
0.373675	0.447762		0.364334	0.293	0.364336	0.189489
0.370954	0.443806		0.363016	0.285737	0.363018	0.187855
0.368215	0.442148		0.361699	0.287349	0.361702	0.18256
0.365456	0.436593		0.360377	0.289136	0.360379	0.182455
0.362678	0.432266		0.359047	0.279304	0.359048	0.184932
0.359881	0.427048		0.357714	0.277635	0.357717	0.17545
0.357063	0.423415		0.35638	0.27416	0.356379	0.179128
0.357063	0.421518		0.355038	0.276979	0.355038	0.176298
0.355533	0.419862		0.353692	0.271743	0.353695	0.179637
0.353995	0.421579		0.352343	0.270085	0.352345	0.176416
0.352453	0.418687		0.350988	0.26479	0.350992	0.167776
0.350906	0.420248		0.34963	0.268383	0.349633	0.170057
0.349354	0.41509		0.34827	0.266856	0.348268	0.168421
0.347796	0.41526		0.346901	0.276648	0.346903	0.172522
0.346233	0.420236		0.345528	0.279876	0.34553	0.173274
0.344662	0.422777		0.344155	0.286887	0.344156	0.173514
0.34309	0.426329		0.342774	0.298469	0.342776	0.172758
0.341508	0.431089		0.341392	0.307053	0.341394	0.17335
0.339921	0.443543		0.340004	0.316871	0.340003	0.176374
0.338332	0.452263		0.338611	0.328707	0.338615	0.179966
0.336732	0.461364		0.337216	0.342621	0.337216	0.179645
0.335132	0.472845		0.335815	0.346111	0.335815	0.179638
0.333527	0.469723		0.334413	0.344922	0.334411	0.177638
0.33191	0.478739		0.333003	0.349089	0.333003	0.178127
0.330293	0.474793		0.331591	0.346302	0.331591	0.174723
0.328671	0.466066		0.330174	0.332739	0.330177	0.174168
0.327041	0.457523		0.328757	0.326328	0.328755	0.170926
0.325407	0.441811		0.327329	0.309874	0.327329	0.164985
0.323767	0.432379		0.325899	0.291324	0.325903	0.163345
0.322122	0.41757		0.324467	0.284208	0.32447	0.163602
0.320473	0.407572		0.323032	0.26991	0.323032	0.153941
0.31882	0.39995		0.321593	0.253842	0.321594	0.152738
0.317159	0.392453		0.320148	0.252286	0.320147	0.1513
0.315498	0.387583		0.318699	0.237579	0.3187	0.149976
0.313827	0.384462		0.317248	0.230024	0.317248	0.147333
0.312151	0.382379		0.315793	0.230795	0.315791	0.145797
0.310472	0.375584		0.314331	0.220069	0.314333	0.144481
0.308788	0.377986		0.31287	0.221795	0.312868	0.1397
0.307097	0.370998		0.311399	0.215787	0.311399	0.141382
0.305403	0.368598		0.309929	0.216238	0.30993	0.13908
0.303706	0.369644		0.308456	0.214496	0.308454	0.140155
0.302001	0.365831		0.306975	0.212181	0.306975	0.13597
0.300292	0.36376		0.305494	0.211959	0.305494	0.139206
0.300293	0.368501		0.304008	0.209805	0.304007	0.135976
0.297165	0.361673		0.302517	0.205357	0.302517	0.135212
0.294025	0.360449		0.301023	0.205055	0.301026	0.132856
0.290864	0.358144		0.299527	0.206472	0.299524	0.13178
0.287691	0.35295		0.298026	0.200493	0.298024	0.132351
0.284501	0.353963		0.29652	0.199591	0.296522	0.133725
0.281297	0.350168		0.295012	0.201896	0.295012	0.129983
0.278078	0.347724		0.2935	0.199376	0.2935	0.131623
0.274845	0.347918		0.291986	0.198867	0.291985	0.127492
0.271597	0.341757		0.290466	0.197293	0.290467	0.125752
0.268335	0.34443		0.288943	0.196642	0.288944	0.125303
0.265058	0.339931
0.261766	0.337043
