# Supplementary material for: Absence of 3a0 charge density wave order in the infinite-layer nickelate NdNiO2
Source: Nat Mater. 2024 Jan 26;23(4):486–91. doi: 10.1038/s41563-024-01797-0 (PMC10990928; doi:10.1038/s41563-024-01797-0)
Supplement: Supplementary file 4 — Source data for Fig. 3. [file 41563_2024_1797_MOESM4_ESM.xlsx]

## Sheet: Figure_3a
Panel A: Fix Q RSXS
Sample C - On Q		Sample C - Off Q		Sample D - On Q		Sample D - Off Q
Energy	I / I0	Energy	I / I0	Energy	I / I0	Energy	I / I0
(eV)	(arb. u.)	(eV)	(arb. u.)	(eV)	(arb. u.)	(eV)	(arb. u.)
886.215	0.369767	886.205	0.242644	886.11	0.0759043	886.107	0.0734836
885.759	0.399575	885.75	0.208788	885.38	0.0706889	885.387	0.0735498
885.179	0.3917	885.187	0.187693	884.66	0.0703802	884.66	0.0672313
884.629	0.383587	884.635	0.198829	883.852	0.0685055	883.851	0.0683327
884.031	0.379766	884.03	0.20154	883.093	0.0681051	883.088	0.0640109
883.485	0.40024	883.49	0.194248	882.445	0.0678572	882.453	0.0663242
882.994	0.40321	882.994	0.195805	881.75	0.0677342	881.75	0.0636282
882.51	0.406182	882.513	0.195456	880.961	0.0649449	880.968	0.0629091
881.981	0.413256	881.993	0.175924	880.181	0.0624349	880.195	0.0608145
881.424	0.39113	881.416	0.192848	879.497	0.0640986	879.493	0.0608069
880.856	0.401618	880.867	0.187687	878.791	0.0603574	878.798	0.0615992
880.306	0.453394	880.312	0.179471	878.018	0.0662762	878.005	0.0608562
879.81	0.409928	879.794	0.176425	877.21	0.066756	877.211	0.0627225
879.294	0.432281	879.308	0.174783	876.526	0.0641083	876.508	0.0673461
878.774	0.395801	878.773	0.162519	875.881	0.0695898	875.885	0.0656378
878.195	0.400899	878.197	0.187422	875.125	0.0721554	875.125	0.0694282
877.997	0.39431	877.987	0.169167	874.952	0.0747859	874.937	0.0711833
877.803	0.405405	877.794	0.190494	874.794	0.0745752	874.799	0.0718063
877.599	0.410291	877.612	0.164414	874.655	0.0722428	874.652	0.0710637
877.413	0.412228	877.413	0.180982	874.513	0.0741428	874.505	0.0724402
877.229	0.38342	877.223	0.181522	874.356	0.0733488	874.369	0.0711112
877.048	0.382944	877.044	0.185354	874.224	0.0754983	874.224	0.0705631
876.861	0.39725	876.862	0.151037	874.082	0.0730625	874.085	0.0755492
876.679	0.381174	876.679	0.185062	873.929	0.0767013	873.936	0.0726465
876.483	0.401675	876.492	0.166643	873.8	0.0772079	873.791	0.0757485
876.309	0.387755	876.306	0.1736	873.669	0.0763003	873.664	0.0758108
876.12	0.413907	876.119	0.185273	873.518	0.0761902	873.531	0.076328
875.919	0.397189	875.914	0.177322	873.385	0.0752931	873.393	0.0769988
875.731	0.390861	875.729	0.180014	873.25	0.0798988	873.247	0.0781238
875.523	0.376407	875.532	0.185972	873.109	0.0784722	873.109	0.0763987
875.323	0.388706	875.328	0.171275	872.96	0.0805481	872.957	0.0775479
875.137	0.404211	875.145	0.180024	872.82	0.080656	872.81	0.0788229
874.953	0.384886	874.956	0.172454	872.665	0.0809824	872.669	0.0785743
874.75	0.378181	874.745	0.193219	872.529	0.0823333	872.536	0.0803639
874.557	0.380226	874.552	0.177476	872.39	0.0831454	872.39	0.0845398
874.359	0.402804	874.365	0.16923	872.25	0.0843655	872.252	0.0840157
874.158	0.396511	874.161	0.196363	872.111	0.0912055	872.102	0.0906134
873.973	0.392157	873.976	0.180487	871.961	0.0906065	871.958	0.092768
873.799	0.401078	873.788	0.18534	871.822	0.0935501	871.822	0.087747
873.599	0.431391	873.609	0.202958	871.682	0.0989186	871.671	0.0972408
873.416	0.412859	873.421	0.192236	871.526	0.101351	871.53	0.0994913
873.234	0.429425	873.224	0.194616	871.37	0.108085	871.377	0.100147
873.039	0.421759	873.031	0.202212	871.244	0.116583	871.237	0.110373
872.849	0.412814	872.848	0.215233	871.102	0.115333	871.106	0.113928
872.66	0.455217	872.656	0.215571	870.962	0.126971	870.961	0.117198
872.463	0.460927	872.455	0.215707	870.816	0.131197	870.822	0.130115
872.253	0.45421	872.26	0.231946	870.693	0.136649	870.694	0.129175
872.061	0.516661	872.067	0.233377	870.552	0.141619	870.549	0.13433
871.873	0.549188	871.869	0.26317	870.412	0.141659	870.419	0.137995
871.676	0.639532	871.663	0.285438	870.273	0.151181	870.279	0.14194
871.471	0.71199	871.466	0.311332	870.135	0.159619	870.138	0.150958
871.275	0.809262	871.295	0.340564	869.99	0.168299	870.002	0.158471
871.099	0.912131	871.105	0.362561	869.854	0.171495	869.862	0.163256
870.916	0.9713	870.916	0.400605	869.705	0.167597	869.719	0.163297
870.737	1.15411	870.734	0.449474	869.578	0.156921	869.573	0.159838
870.557	1.50212	870.556	0.430339	869.432	0.149931	869.434	0.147083
870.364	2.06708	870.366	0.453512	869.276	0.143536	869.288	0.140098
870.185	2.38067	870.179	0.474089	869.124	0.127451	869.137	0.119097
869.986	2.15108	869.982	0.490125	868.992	0.106619	868.992	0.104942
869.788	1.24078	869.799	0.456745	868.849	0.0907682	868.848	0.0848953
869.593	0.735314	869.593	0.358179	868.706	0.0790249	868.704	0.0734714
869.401	0.935284	869.402	0.346447	868.558	0.0693473	868.555	0.0664007
869.197	1.52528	869.2	0.300561	868.42	0.0644438	868.407	0.0596225
869.005	1.75228	869.002	0.271781	868.265	0.0575868	868.268	0.0522207
868.802	1.60167	868.808	0.208652	868.126	0.0565911	868.14	0.0537095
868.606	1.42255	868.619	0.180682	867.981	0.052907	867.993	0.04759
868.424	1.25517	868.418	0.16356	867.855	0.048994	867.833	0.0466381
868.223	1.03667	868.221	0.144558	867.698	0.0490867	867.706	0.0454297
868.019	0.883023	868.025	0.132702	867.552	0.0450117	867.573	0.0430923
867.842	0.838014	867.843	0.13245	867.426	0.0444106	867.424	0.0384992
867.65	0.741665	867.656	0.116766	867.29	0.0424396	867.277	0.0395493
867.467	0.729982	867.466	0.103519	867.151	0.0438996	867.146	0.0411203
867.283	0.665098	867.278	0.109573	867.009	0.0421928	867.008	0.0407573
867.087	0.653994	867.083	0.102787	866.87	0.0442366	866.866	0.0374866
866.899	0.591541	866.896	0.0981786	866.721	0.0382347	866.721	0.0363606
866.706	0.576787	866.708	0.0927931	866.585	0.0374877	866.583	0.0366695
866.393	0.561798	866.393	0.0948783	866.17	0.0359139	866.169	0.0338947
866.052	0.52066	866.059	0.0951754	865.721	0.0374406	865.721	0.0340455
865.72	0.522058	865.715	0.0848978	865.275	0.0356764	865.264	0.030842
865.364	0.493348	865.366	0.0755294	864.854	0.0341396	864.844	0.0335036
865.065	0.493994	865.061	0.0901293	864.449	0.0321966	864.445	0.030077
864.75	0.464477	864.742	0.0876696	864.07	0.032535	864.062	0.0317224
864.441	0.454744	864.435	0.0736737	863.646	0.0329176	863.655	0.0284845
864.133	0.443874	864.135	0.0657751	863.207	0.0325486	863.206	0.0281618
863.816	0.44804	863.818	0.0709529	862.76	0.0305345	862.767	0.029788
863.476	0.43696	863.474	0.0675266	862.314	0.0309363	862.325	0.025056
863.138	0.430908	863.138	0.0707751	861.887	0.0310234	861.877	0.0293574
862.791	0.414579	862.799	0.0659625	861.466	0.0308138	861.471	0.0299057
862.469	0.406817	862.482	0.0801172	861.067	0.0305725	861.062	0.029499
862.125	0.41021	862.129	0.075059	860.661	0.0322952	860.661	0.0334281
861.825	0.399642	861.823	0.0684346	860.244	0.0341116	860.231	0.0324943
861.507	0.397703	861.508	0.0755087	859.784	0.0392507	859.78	0.0356301
861.197	0.403637	861.187	0.0707799	859.32	0.0375696	859.33	0.0373781
860.88	0.402727	860.883	0.0769067	858.889	0.0435558	858.887	0.0426854
860.549	0.410369	860.552	0.075632	858.483	0.0447545	858.48	0.0423915
860.217	0.394244	860.215	0.0739676	858.096	0.0478051	858.099	0.0452432
860.098	0.403514	860.094	0.0854701	858.011	0.0476092	858.021	0.0480354
859.994	0.360217	860.008	0.0700866	857.95	0.0517182	857.954	0.0471468
859.895	0.386603	859.898	0.0772725	857.888	0.0517195	857.89	0.0478359
859.802	0.391638	859.797	0.0888683	857.827	0.0506092	857.822	0.0493521
859.695	0.365572	859.703	0.0899759	857.761	0.0516353	857.758	0.0521138
859.598	0.391202	859.588	0.0851782	857.681	0.0519554	857.685	0.0501978
859.487	0.386794	859.494	0.103344	857.62	0.052299	857.625	0.0494893
859.4	0.389692	859.386	0.0913184	857.552	0.0550623	857.547	0.0513073
859.295	0.379704	859.301	0.0904121	857.481	0.0543633	857.484	0.0515192
859.195	0.376416	859.194	0.0897295	857.417	0.0544841	857.418	0.0539858
859.085	0.35632	859.103	0.102237	857.354	0.05687	857.346	0.052661
858.997	0.355513	858.994	0.105126	857.286	0.0559987	857.284	0.0551637
858.885	0.341523	858.892	0.0992514	857.215	0.0568946	857.217	0.0540665
858.806	0.349606	858.805	0.0962832	857.148	0.0565609	857.146	0.056709
858.7	0.354049	858.703	0.10151	857.073	0.0594079	857.088	0.0571207
858.609	0.34728	858.594	0.0955334	857.023	0.0593372	857.018	0.056012
858.494	0.338358	858.51	0.106236	856.953	0.0627967	856.95	0.0557281
858.412	0.328444	858.397	0.105884	856.882	0.0614388	856.882	0.0567739
858.307	0.336012	858.307	0.110703	856.812	0.0624295	856.804	0.0575001
858.205	0.323322	858.216	0.123529	856.739	0.0639952	856.741	0.0591423
858.121	0.321118	858.106	0.10821	856.692	0.0631568	856.683	0.0604263
858.005	0.34149	858.018	0.108596	856.613	0.0635654	856.614	0.0592291
857.924	0.327534	857.915	0.114818	856.542	0.0649149	856.543	0.0648098
857.802	0.332765	857.809	0.125986	856.476	0.0666879	856.481	0.0611265
857.716	0.356713	857.721	0.118274	856.411	0.063472	856.409	0.0623372
857.602	0.341385	857.607	0.116618	856.349	0.0665686	856.343	0.0660381
857.512	0.362379	857.508	0.122255	856.278	0.0701804	856.277	0.0648972
857.401	0.354851	857.421	0.124557	856.213	0.0695942	856.207	0.0646227
857.308	0.37207	857.304	0.130355	856.148	0.0670145	856.146	0.0680423
857.2	0.361751	857.2	0.13582	856.077	0.0717084	856.078	0.0670938
857.099	0.360863	857.112	0.117168	856	0.0732328	856.004	0.0719159
856.999	0.396294	857.001	0.135995	855.942	0.073583	855.945	0.0708195
856.902	0.37828	856.905	0.134749	855.878	0.0753093	855.883	0.0740769
856.809	0.380712	856.808	0.138023	855.807	0.0765901	855.807	0.0723714
856.705	0.405322	856.698	0.145072	855.734	0.0763617	855.747	0.0770337
856.606	0.397365	856.601	0.14074	855.681	0.0775813	855.669	0.0782276
856.489	0.409366	856.497	0.135762	855.62	0.0822638	855.619	0.0795753
856.406	0.417803	856.393	0.143539	855.536	0.0840667	855.551	0.078255
856.297	0.436843	856.299	0.15852	855.474	0.0809195	855.471	0.0803432
856.197	0.407018	856.195	0.153565	855.416	0.0859651	855.418	0.0847074
856.096	0.40961	856.101	0.148476	855.354	0.0851703	855.353	0.0867786
855.995	0.433314	856.002	0.163819	855.28	0.0920875	855.283	0.0877196
855.904	0.405695	855.894	0.163928	855.224	0.0933459	855.207	0.0876617
855.794	0.389787	855.804	0.160844	855.155	0.0914643	855.153	0.0911565
855.71	0.382006	855.707	0.18296	855.086	0.0959307	855.084	0.0931291
855.594	0.349196	855.601	0.185292	855.018	0.10083	855.025	0.0943859
855.508	0.354383	855.506	0.214353	854.941	0.101223	854.955	0.0995285
855.401	0.380851	855.4	0.200528	854.884	0.105141	854.888	0.100424
855.307	0.409475	855.31	0.217776	854.817	0.106982	854.816	0.103325
855.211	0.483267	855.207	0.245409	854.75	0.109641	854.75	0.109032
855.111	0.593881	855.106	0.256051	854.694	0.112801	854.674	0.110611
855.018	0.685983	855.016	0.263874	854.611	0.115171	854.619	0.110526
854.918	0.800722	854.908	0.271525	854.551	0.117443	854.546	0.116756
854.803	0.823011	854.811	0.309956	854.487	0.119032	854.483	0.118448
854.713	0.885293	854.709	0.314731	854.408	0.122747	854.409	0.116572
854.606	0.865719	854.607	0.323522	854.348	0.122268	854.348	0.117702
854.498	0.797942	854.502	0.335221	854.289	0.125375	854.278	0.116109
854.405	0.70676	854.409	0.341954	854.216	0.123071	854.216	0.120175
854.304	0.694376	854.301	0.331053	854.151	0.123061	854.152	0.124338
854.21	0.717756	854.198	0.335054	854.076	0.128334	854.077	0.126928
854.092	0.747255	854.112	0.362073	854.008	0.131691	854.016	0.130387
853.999	0.861022	853.989	0.361046	853.946	0.133773	853.94	0.126415
853.887	1.04855	853.898	0.366282	853.88	0.137462	853.88	0.131925
853.797	1.40563	853.799	0.377544	853.815	0.141432	853.802	0.140652
853.692	2.05402	853.69	0.445541	853.747	0.146321	853.739	0.141305
853.589	3.30019	853.595	0.493847	853.672	0.156705	853.682	0.148659
853.5	4.8212	853.5	0.597647	853.604	0.160942	853.613	0.154318
853.397	7.39793	853.386	0.682281	853.547	0.172978	853.537	0.167799
853.304	10.6748	853.301	0.821431	853.478	0.192126	853.466	0.182228
853.187	15.0888	853.192	0.9835	853.399	0.205912	853.403	0.194595
853.106	19.0036	853.096	1.1889	853.342	0.224117	853.33	0.211948
852.996	22.7249	853.013	1.31703	853.277	0.243995	853.272	0.225515
852.901	25.169	852.89	1.5205	853.198	0.268293	853.208	0.248394
852.805	26.322	852.812	1.545	853.156	0.289266	853.146	0.264835
852.703	26.5512	852.713	1.64221	853.075	0.325618	853.079	0.289
852.611	26.1752	852.604	1.59484	853.007	0.359107	853.007	0.308108
852.502	26.2759	852.519	1.42451	852.942	0.379147	852.956	0.32523
852.417	26.8502	852.416	1.38782	852.869	0.410346	852.866	0.359172
852.32	28.3405	852.317	1.27206	852.807	0.438787	852.812	0.375403
852.213	30.5418	852.215	1.32133	852.737	0.458914	852.746	0.390021
852.122	33.0066	852.104	1.33111	852.681	0.47488	852.672	0.402491
852.02	33.4923	852.018	1.38098	852.61	0.483766	852.617	0.403
851.926	30.2267	851.911	1.15533	852.551	0.4809	852.547	0.407304
851.82	24.4767	851.82	0.938364	852.492	0.483787	852.486	0.400876
851.718	17.7153	851.714	0.674066	852.426	0.489749	852.411	0.401934
851.622	12.8449	851.617	0.471177	852.351	0.487684	852.356	0.388941
851.508	9.27081	851.517	0.357962	852.283	0.500388	852.288	0.37854
851.423	6.9797	851.416	0.266554	852.221	0.513281	852.223	0.3729
851.31	5.48822	851.31	0.230346	852.157	0.523075	852.157	0.359837
851.208	4.55338	851.198	0.179849	852.083	0.526817	852.083	0.347517
851.104	3.8993	851.117	0.160639	852.019	0.514131	852.013	0.309968
851.005	3.37041	851.003	0.134151	851.958	0.49433	851.951	0.276383
850.893	2.94867	850.904	0.128465	851.892	0.451951	851.893	0.241323
850.812	2.68883	850.807	0.106776	851.825	0.39028	851.826	0.201748
850.697	2.42516	850.704	0.107907	851.754	0.326893	851.755	0.157252
850.606	2.25462	850.603	0.09388	851.689	0.25389	851.696	0.132225
850.497	2.0463	850.497	0.0787838	851.627	0.201331	851.627	0.103817
850.399	1.95361	850.405	0.0761421	851.559	0.169287	851.547	0.0852086
850.293	1.81588	850.302	0.0758773	851.485	0.129893	851.487	0.070993
850.194	1.65359	850.192	0.0667773	851.422	0.112209	851.421	0.059612
849.781	1.34864	849.787	0.0603455	851.345	0.095345	851.346	0.049832
849.403	1.16353	849.402	0.0467914	851.288	0.0804718	851.286	0.045553
849.018	1.03944	849.025	0.0400487	851.224	0.0720483	851.217	0.0411054
848.606	0.98878	848.615	0.0496443	851.151	0.0612574	851.159	0.035464
848.2	0.829479	848.196	0.029192	851.093	0.0568286	851.08	0.0335586
847.776	0.816295	847.771	0.0310909	851.023	0.0543904	851.024	0.0300027
847.364	0.774408	847.362	0.0271845	850.949	0.0471119	850.942	0.0274027
846.984	0.718429	846.984	0.0301496	850.885	0.0422961	850.88	0.0257714
846.615	0.697361	846.617	0.0258209	850.814	0.0391387	850.819	0.0251418
846.239	0.678428	846.241	0.0276285	850.75	0.0359105	850.742	0.0220326
				850.684	0.0349873	850.678	0.0206903
				850.617	0.033983	850.626	0.0200202
				850.549	0.0314622	850.549	0.0191944
				850.491	0.0289361	850.471	0.0175472
				850.427	0.0276676	850.409	0.0178
				850.338	0.0261864	850.341	0.0161296
				850.261	0.0244711	850.278	0.0160178
				850.206	0.0255404	850.211	0.0157712
				850.147	0.0246137	850.145	0.0152648
				850.08	0.0239701	850.073	0.0154612
				849.662	0.0195089	849.653	0.0108696
				849.278	0.0155035	849.284	0.0100827
				848.895	0.0136886	848.901	0.00791049
				848.499	0.0118045	848.487	0.00786198
				848.083	0.011284	848.078	0.00613939
				847.661	0.010366	847.662	0.00722397
				847.237	0.0106543	847.236	0.00612301
				846.84	0.0101288	846.85	0.00633912
				846.488	0.00917455	846.492	0.00421301
				846.112	0.00879761	846.117	0.00540696

## Sheet: Figure_3b
Panel B: Sample C RSXS, Off resonance
hv = 1053 eV		hv = 993 eV		hv = 881 eV		hv = 816 eV
H	I / I0	H	I / I0	H	I / I0	H	I / I0
(r.l.u.)	(arb. u.)	(r.l.u.)	(arb. u.)	(r.l.u.)	(arb. u.)	(r.l.u.)	(arb. u.)
0.355719	0.708102	0.364631	0.240684	0.362844	0.319544	0.362847	0.00965904
0.355119	0.739331	0.364048	0.221082	0.361947	0.293943	0.36195	0.00867108
0.354515	0.713439	0.363457	0.21261	0.361046	0.298729	0.361048	0.00804246
0.35391	0.717353	0.36287	0.234805	0.360142	0.290327	0.360141	0.00837305
0.353307	0.702802	0.362279	0.186069	0.359236	0.297864	0.359235	0.0102722
0.352699	0.705642	0.361691	0.229745	0.358325	0.315364	0.358324	0.00930919
0.352091	0.723784	0.361097	0.207006	0.357413	0.281523	0.357416	0.00930054
0.35148	0.729903	0.360504	0.204507	0.356496	0.27909	0.356497	0.00965593
0.350871	0.727459	0.359913	0.232729	0.355575	0.295817	0.355577	0.0125152
0.350259	0.72225	0.359316	0.194781	0.354653	0.27293	0.354655	0.0105735
0.349648	0.737909	0.358718	0.220183	0.353729	0.284617	0.353732	0.0108985
0.349033	0.714753	0.358124	0.183486	0.352799	0.259003	0.352801	0.0118
0.348419	0.786567	0.357524	0.200563	0.351869	0.256701	0.35187	0.0141666
0.347802	0.765482	0.356923	0.202355	0.350934	0.275532	0.350936	0.0157006
0.347188	0.758855	0.356325	0.202132	0.349998	0.262287	0.349997	0.0157749
0.346573	0.806768	0.355723	0.186549	0.349056	0.280083	0.349056	0.0183209
0.345954	0.798249	0.355119	0.180235	0.348112	0.264848	0.348113	0.0222566
0.345332	0.839304	0.354519	0.196078	0.347166	0.260638	0.347167	0.022524
0.344711	0.886003	0.353912	0.197183	0.346216	0.243121	0.346215	0.0330266
0.34409	0.924342	0.353305	0.190441	0.345266	0.282461	0.345264	0.0354827
0.343468	0.973296	0.3527	0.183092	0.344309	0.284052	0.34431	0.0512837
0.342843	1.018	0.35209	0.203481	0.343352	0.291492	0.343353	0.0519281
0.342215	1.07761	0.351482	0.189189	0.342393	0.311761	0.342394	0.0724474
0.34159	1.18201	0.350875	0.19377	0.341428	0.282684	0.341429	0.0869789
0.340965	1.26272	0.350262	0.180612	0.340461	0.296007	0.340462	0.118657
0.340338	1.34332	0.349649	0.177056	0.339491	0.323153	0.33949	0.129603
0.339707	1.47916	0.349036	0.200344	0.338521	0.346478	0.338523	0.168027
0.339076	1.5741	0.348421	0.17967	0.337546	0.37326	0.337546	0.204009
0.338447	1.64139	0.347805	0.170909	0.336564	0.364336	0.336568	0.229593
0.337816	1.69131	0.347191	0.207821	0.335584	0.382059	0.335586	0.252122
0.337181	1.84768	0.346572	0.21028	0.334602	0.413722	0.3346	0.284758
0.336547	1.94407	0.345952	0.211302	0.333617	0.409351	0.333615	0.273148
0.335913	1.90131	0.345335	0.199462	0.332627	0.386454	0.332625	0.243753
0.335277	1.89908	0.344711	0.192119	0.331632	0.345728	0.331635	0.219208
0.334636	1.87313	0.34409	0.226438	0.330637	0.354004	0.330638	0.18159
0.333999	1.8041	0.34347	0.18711	0.329641	0.33159	0.32964	0.150767
0.333362	1.73422	0.342844	0.210629	0.328641	0.271833	0.328639	0.125314
0.332721	1.66892	0.342219	0.220642	0.327637	0.288869	0.327636	0.101205
0.332079	1.49333	0.341595	0.248409	0.326632	0.24753	0.32663	0.0809847
0.331438	1.36615	0.340967	0.259708	0.32562	0.249555	0.325622	0.0660786
0.330796	1.20819	0.340337	0.236723	0.324607	0.207891	0.324611	0.0491099
0.330148	1.10187	0.339708	0.312003	0.323594	0.220654	0.323596	0.0370192
0.329502	1.02022	0.339081	0.26974	0.322579	0.206491	0.322577	0.0317583
0.328859	0.92394	0.338448	0.265997	0.321559	0.210802	0.32156	0.0250417
0.32821	0.82497	0.337816	0.263287	0.320537	0.201551	0.320536	0.0228186
0.32756	0.758078	0.337182	0.293072	0.319511	0.20094	0.319511	0.0202559
0.326912	0.723997	0.336546	0.32345	0.318481	0.195575	0.318483	0.0167186
0.326264	0.599828	0.33591	0.340561	0.317449	0.170696	0.317451	0.0115544
0.325612	0.573032	0.335277	0.33137	0.316419	0.187916	0.316417	0.0103173
0.324957	0.544223	0.334641	0.306485	0.315383	0.174347	0.315383	0.0129074
0.324303	0.527157	0.334001	0.296678	0.314341	0.187796	0.314342	0.0112725
0.323651	0.493847	0.333363	0.302993	0.3133	0.182087	0.313303	0.00675502
0.322997	0.499938	0.332721	0.304743	0.312256	0.175447	0.312258	0.0103386
0.322339	0.44002	0.332082	0.283297	0.311211	0.176001	0.31121	0.0070954
0.321683	0.420884	0.331439	0.27604	0.310163	0.181998	0.31016	0.00868056
0.321024	0.405937	0.330795	0.229589	0.30911	0.169734	0.309109	0.00321854
0.320363	0.35843	0.33015	0.24055	0.308054	0.169751	0.308057	0.00321906
0.319702	0.37872	0.329505	0.20611	0.306996	0.164048	0.306997	0.00481325
0.319042	0.371358	0.328859	0.210991	0.305936	0.167234	0.305937	0.00384887
0.318382	0.356806	0.32821	0.242766	0.304873	0.171185	0.304872	0.00545081
0.317718	0.345068	0.327562	0.194972	0.303809	0.16224	0.30381	0.00611897
0.317052	0.33938	0.326912	0.158127
0.316388	0.335548	0.32626	0.161884
0.315723	0.338329	0.325611	0.165401
0.315054	0.34545	0.32496	0.169284
0.314387	0.331539	0.324305	0.166851
0.313719	0.310036	0.323652	0.17159
0.313049	0.329238	0.322995	0.172836
0.312377	0.286417	0.322341	0.165421
0.311706	0.301489	0.321683	0.143523
0.311035	0.299016	0.321025	0.151013
0.310359	0.298942	0.320365	0.113008
0.309684	0.293671	0.319703	0.106866
0.309008	0.280899	0.319047	0.115522
0.308333	0.279362	0.318382	0.127827
0.307654	0.28466	0.317717	0.116622
0.306977	0.277664	0.317056	0.130333
0.306295	0.288655	0.316388	0.125323
0.305616	0.281586	0.315722	0.130365
0.304937	0.271413	0.315057	0.121846
0.304255	0.286124	0.314388	0.135235
0.303571	0.276513	0.313718	0.103169
0.302884	0.259133	0.31305	0.110619
0.3022	0.265901	0.312378	0.125292
0.301517	0.252163	0.311707	0.115437
0.300831	0.247187	0.311034	0.110484
		0.310359	0.114068
		0.309686	0.102979
		0.309008	0.0993621
		0.308334	0.0896035
		0.307656	0.0919568
		0.306979	0.112897
		0.306296	0.104307
		0.305616	0.109323
		0.304939	0.105366
		0.304253	0.101966
		0.303571	0.0896696
		0.302886	0.0908644
		0.302202	0.0944669
		0.301517	0.100613
		0.300828	0.100762

## Sheet: Figure_3c
Panel C: Sample D RSXS, Off resonance
hv = 851 eV		hv = 836 eV		hv = 816 eV
H	I / I0	H	I / I0	H	I / I0
(r.l.u.)	(arb. u.)	(r.l.u.)	(arb. u.)	(r.l.u.)	(arb. u.)
-0.251683	0.030874	-0.251686	0.00329897	-0.251681	0.0026392
-0.253998	0.0314755	-0.253998	0.00315828	-0.253997	0.00255973
-0.256307	0.0304387	-0.256309	0.00292851	-0.256304	0.00277456
-0.258609	0.0326116	-0.25861	0.00321431	-0.258606	0.00244672
-0.260902	0.0306562	-0.260902	0.00356629	-0.260897	0.00254917
-0.263186	0.0305802	-0.263189	0.00357478	-0.263186	0.00286781
-0.265465	0.0306686	-0.265467	0.00326353	-0.265462	0.00303298
-0.267733	0.0315331	-0.267738	0.00336518	-0.267732	0.00319739
-0.269996	0.0310283	-0.269999	0.00328291	-0.269998	0.00293329
-0.272252	0.0319843	-0.272254	0.00362646	-0.272251	0.00286909
-0.2745	0.0316796	-0.274502	0.00347057	-0.274497	0.00270592
-0.276739	0.0321689	-0.276742	0.00317402	-0.276736	0.00252766
-0.27897	0.0316544	-0.278971	0.00321639	-0.278968	0.00276905
-0.281193	0.032099	-0.281196	0.00331734	-0.281192	0.00269733
-0.283408	0.0324469	-0.283413	0.00326356	-0.28341	0.00318133
-0.285617	0.03207	-0.285619	0.00324978	-0.285616	0.00286425
-0.287817	0.0330021	-0.28782	0.00313643	-0.287815	0.00284946
-0.290006	0.0333426	-0.290008	0.00320996	-0.290006	0.00297676
-0.29219	0.0334567	-0.292194	0.00342287	-0.292189	0.00296695
-0.294364	0.0351518	-0.294367	0.00377671	-0.294364	0.00299436
-0.29653	0.0332564	-0.296532	0.00334105	-0.296529	0.00319525
-0.298686	0.0360808	-0.29869	0.00352553	-0.298688	0.00318414
-0.300833	0.035706	-0.300836	0.00337191	-0.300835	0.00295568
-0.302977	0.0371245	-0.302978	0.00350031	-0.302977	0.00308292
-0.305105	0.0367126	-0.30511	0.00347198	-0.305106	0.00327574
-0.307228	0.0370249	-0.307233	0.00388562	-0.307228	0.00295758
-0.309344	0.0378814	-0.309344	0.00397111	-0.309345	0.00333479
-0.311449	0.0387376	-0.31145	0.00390049	-0.311446	0.00306245
-0.313542	0.039705	-0.313548	0.00411684	-0.313545	0.00306374
-0.315633	0.0410728	-0.315632	0.00447472	-0.315632	0.00346693
-0.317709	0.0425564	-0.317713	0.00437852	-0.317709	0.00360747
-0.319778	0.0446286	-0.31978	0.00455468	-0.31978	0.00366136
-0.321839	0.0442739	-0.321841	0.00454203	-0.32184	0.00404093
-0.323888	0.0453767	-0.323889	0.00440148	-0.323889	0.00364025
-0.32593	0.0469561	-0.32593	0.0044879	-0.325929	0.00379247
-0.327963	0.0496625	-0.327965	0.00448406	-0.32796	0.00381856
-0.329986	0.0500014	-0.329985	0.00505417	-0.329984	0.00442639
-0.331996	0.054045	-0.331999	0.00543952	-0.331997	0.00403118
-0.334001	0.0564517	-0.334001	0.00507104	-0.333999	0.00423829
-0.335994	0.0544316	-0.335998	0.00475552	-0.335997	0.0044673
-0.337981	0.0522662	-0.337982	0.00515175	-0.337978	0.00458598
-0.339952	0.0485722	-0.339956	0.00483141	-0.339955	0.00387313
-0.341917	0.0470874	-0.34192	0.00453162	-0.341921	0.00418999
-0.343872	0.0465712	-0.343874	0.00474325	-0.343873	0.00377458
-0.345817	0.04533	-0.345823	0.00487148	-0.34582	0.00385924
-0.347754	0.0447801	-0.347758	0.00443086	-0.347754	0.00357014
-0.349681	0.04434	-0.349679	0.0044863	-0.349678	0.00385251
-0.351594	0.0429638	-0.351596	0.0037612	-0.351596	0.00376559
-0.353502	0.0425169	-0.3535	0.00415908	-0.353505	0.00410625
-0.355395	0.0429465	-0.355399	0.00397422	-0.355401	0.00352546
-0.357284	0.0415936	-0.357282	0.00382471	-0.357282	0.00337726
-0.359155	0.0409367	-0.35916	0.00409062	-0.359158	0.00364368
-0.361018	0.0398196	-0.361022	0.00395073	-0.361024	0.00355503
-0.362872	0.0395942	-0.362876	0.00353991	-0.362878	0.00284491
-0.364719	0.0386127	-0.364722	0.00372837	-0.364721	0.00293525
-0.366552	0.0393917	-0.366555	0.00384026	-0.366553	0.00350508
-0.368374	0.0383903	-0.368379	0.00353016	-0.36838	0.00300458
-0.370187	0.0371499	-0.37019	0.00344345	-0.370193	0.00279296
-0.371988	0.0376013	-0.371993	0.00388651	-0.371994	0.00299165
-0.373777	0.039029	-0.373783	0.00311679	-0.373784	0.00285222
-0.375562	0.0365125	-0.375564	0.00378855	-0.375566	0.00295608
-0.377328	0.0371973	-0.377332	0.00343223	-0.377336	0.00255158
-0.379087	0.0366098	-0.37909	0.0033635	-0.379094	0.00316228
-0.380836	0.0351018	-0.38084	0.00327341	-0.380839	0.00303482
-0.382575	0.0361053	-0.382578	0.00370236	-0.382577	0.00272974
-0.384299	0.0351347	-0.3843	0.00362174	-0.384301	0.00343078
-0.386015	0.0357648	-0.386019	0.00328351	-0.386019	0.00304646
-0.387716	0.0364538	-0.387722	0.00327053	-0.387721	0.0029228
-0.389412	0.035695	-0.389413	0.00292984	-0.389416	0.00260643
-0.39109	0.0347423	-0.391094	0.00281704	-0.391096	0.0026176
-0.392764	0.0353316	-0.392765	0.00335588	-0.392767	0.00268731
-0.394425	0.0352826	-0.394425	0.00321446	-0.394427	0.00284142
-0.396072	0.0352981	-0.396073	0.00349927	-0.396074	0.00301669
-0.39771	0.0357457	-0.39771	0.00328701	-0.397708	0.00305541
-0.399332	0.0357718	-0.399334	0.00314343	-0.399338	0.00282718
-0.40095	0.0344029	-0.400949	0.00341688	-0.400949	0.00284223

## Sheet: Figure_3d
Panel D: Temperature Dependence
Sample B - Ni L3 H<0			Sample B - Nd M5 H>0			Sample C - Nd M5, H>0			Sample C - Ni L3, H>0
Temperature	Fit Amplitude	Corr. Length	Temperature	Fit Amplitude	Corr. Length	Temperature	Fit Amplitude	Corr. Length	Temperature	Fit Amplitude	Corr. Length
(K)	(arb. u.)	(nm)	(K)	(arb. u.)	(nm)	(K)	(arb. u.)	(nm)	(K)	(arb. u.)	(nm)
20	0.020495	26.9701	20	0.02404	27.648	20	66.642	35.9047	20	35.826	33.4647
100	0.022342	25.796	100	0.025342	28.293	175	65.993	36.2279	175	30.506	34.081
200	0.021673	32.0003	200	0.022649	28.5537	350	61.119	36.2043	350	30.154	34.1197
300	0.018469	27.9068	350	0.024268	25.6452
370	0.021623	28.5829
Sample D - Ni L3, H<0, measurement 1			Sample D - Nd M5, H<0, measurement 1			Sample D - Ni L3, H<0, measurement 2
Temperature	Fit Amplitude	Corr. Length	Temperature	Fit Amplitude	Corr. Length	Temperature	Fit Amplitude	Corr. Length
(K)	(arb. u.)	(nm)	(K)	(arb. u.)	(nm)	(K)	(arb. u.)	(nm)
20	0.17032	17.5104	20	0.53509	21.3318	20	0.12914	19.7242
150	0.2043	15.8875	150	0.50847	19.9683	100	0.11705	26.4764
300	0.164	17.7629	300	0.38948	23.2496
370	0.15651	23.1161	370	0.3867	22.7577
