# Supplementary material for: Absence of 3a0 charge density wave order in the infinite-layer nickelate NdNiO2
Source: Nat Mater. 2024 Jan 26;23(4):486–91. doi: 10.1038/s41563-024-01797-0 (PMC10990928; doi:10.1038/s41563-024-01797-0)
Supplement: Supplementary file 5 — Source data (TIFF files) for Fig. 4. [file 41563_2024_1797_MOESM5_ESM.zip]

Archive with 3 entries (3 files):
- Figure_4_Source_Data/Figure_4_ABF.tiff
- Figure_4_Source_Data/Figure_4_FFT.tiff
- Figure_4_Source_Data/Figure_4_HAADF.tiff
